# Supplementary material for: GATA2 deficiency syndrome: A decade of discovery
Source: Hum Mutat. 2021 Aug 31;42(11):1399–421. doi: 10.1002/humu.24271 (PMC9291163; doi:10.1002/humu.24271)
Supplement: Supplementary file 2 — Supporting information [file HUMU-42-1399-s001.xlsx]

## Sheet: Supp. Table S1
Patient ID	Familial (F) or de novo (D)	GATA2 Genomic (hg19)	GATA2 cDNA (NM_032638.5)	GATA2 Protein (NP_116027.2)	ClinGen Allele Registry ID	Mutation Effect	REVEL Score	CADD Score	gnomAD Frequency (v2.1.1)	ACMG/AMP Classification (Curated)	ACMG/AMP criteria	Overall Phenotype	Lymphedema (age of onset) (years)	Hematological Malignancy (HM)	Haematological Malignancy (age of onset) (years)	Gender	Concurrent Chromosomal Changes	Concurrent Gene Mutations	Additional Hematological Abnormalities	Immunodeficiency/Infections (age of onset) (years)	Additional Clinical Phenotpyes	Publications (PMID)
Patient ID#4	N/A	3:128205857_ 128205858del	c.17_18del	p.(Glu6Alafs*178)	N/A	FS	N/A	N/A	0	Pathogenic	PVS1, PS4_Supporting, PM2	M/A		MDS-EB	5	M	-7					31340620
Patient 1	F	3:128205817G>A	c.58C>T	p.(Gln20*)	CA354409121	NS	N/A	41	0	Pathogenic	PVS1, PS4_Supporting, PM2	T-ALL, HA, ID		ETP-ALL	8	F	45,XX,dic(21;22)(p11.2;p11.2)		leukopenia, monocytopenia, lymphopenia, low B and NK cells	fever, viral meningitis, verruca plantaris, bronchitis (Streptococcus pneumoniae) Haemophilus parainfluenzae		30802360
Netherlands Family:1 Brother	F	3:128205798T>G	c.77A>C/c.83delG	p.(Gly28Alafs*52) (in cis p.(His26Pro))	N/A	FS	N/A	N/A	0	Pathogenic	PVS1, PS4, PM2, PP1_Moderate	M/A		AML	<14	M						23563236
Netherlands Family:1 Grandmother	F	3:128205798T>G	c.77A>C/c.83delG	p.(Gly28Alafs*52) (in cis p.(His26Pro))	N/A	FS	N/A	N/A	0	Pathogenic	PVS1, PS4, PM2, PP1_Moderate	M/A		AML	<74	F						23563236
Netherlands Family: 1 Uncle	F	3:128205798T>G	c.77A>C/c.83delG	p.(Gly28Alafs*52) (in cis p.(His26Pro))	N/A	FS	N/A	N/A	0	Pathogenic	PVS1, PS4, PM2, PP1_Moderate	L	Yes	None	N/A	M						23563236
Netherlands Family: 1 Aunt	F	3:128205798T>G	c.77A>C/c.83delG	p.(Gly28Alafs*52) (in cis p.(His26Pro))	N/A	FS	N/A	N/A	0	Pathogenic	PVS1, PS4, PM2, PP1_Moderate	ID, HA		None	N/A	F			Leukopenia (childhood)	MAC (mid-30s), Histiocytosis X (died 42)		23563236
Netherlands Family: 1 Cousin	F	3:128205798T>G	c.77A>C/c.83delG	p.(Gly28Alafs*52) (in cis p.(His26Pro))	N/A	FS	N/A	N/A	0	Pathogenic	PVS1, PS4, PM2, PP1_Moderate	M/A		AML	<21	N/A						23563236
Netherlands Family: 1 Father	F	3:128205798T>G	c.77A>C/c.83delG	p.(Gly28Alafs*52) (in cis p.(His26Pro))	N/A	FS	N/A	N/A	0	Pathogenic	PVS1, PS4, PM2, PP1_Moderate	M/A, HA, ID		MDS-RA	N/A	M	-7		Pancytopenia	EBV-T-cell NHL		23563236
Netherlands Family: 1 Proband	F	3:128205798T>G	c.77A>C/c.83delG	p.(Gly28Alafs*52) (in cis p.(His26Pro))	N/A	FS	N/A	N/A	0	Pathogenic	PVS1, PS4, PM2, PP1_Moderate	ID, HA		MDS-RCMD	28	F			Pancytopenia (childhood), complete monocytopenia, almost absence of NK- & B-cells,	Recurrent bacterial sinopulmonary infections, mucocutaneous candidiasis (childhood), Warts (adolescence), pleural effusions and granulomas (early adult)		23563236
Family-26 /Family 1 II-1	F	3:128205745C>A	c.130G>T	p.(Glu44*)	CA354408751	NS	N/A	39	0	Pathogenic	PVS1, PS4_Moderate, PM2	L, HA, ID	Yes	None	N/A	M			Pancytopenia	Warts, cellulitis, septic shock		28271814; 24167460
Family-26 /Family 1 II-2	F	3:128205745C>A	c.130G>T	p.(Glu44*)	CA354408751	NS	N/A	39	0	Pathogenic	PVS1, PS4_Moderate, PM2	L,M/A, ID	Yes	AML	15	F				Hepatitis, Chickenpox, cellulitis, chronic cough, warts		28271814; 24167460
Family-26 /Family 1 II-4	F	3:128205745C>A	c.130G>T	p.(Glu44*)	CA354408751	NS	N/A	39	0	Pathogenic	PVS1, PS4_Moderate, PM2	L, ID	Yes	None	N/A	M				Cellulitis, tinea pedis with erythema		28271814; 24167460
I305	N/A	3:128205714G>T	c.161C>A	p.(Ser54*)	CA354408555	NS	N/A	37	0	Pathogenic	PVS1, PS4_Supporting, PM2	M/A		MDS-RAEB/AML	18	M	-7					26702063
P1*	F	3:128205735A>C; 128205733A>G; 128205730A>G], 3:128205698G>C	c.177C>G (in cis c.[140T>G;142T>C;145T>C])	p.(Tyr59*) (in cis p.?)	CA354408449	NS	N/A	36	0	Pathogenic	PVS1, PS4_Supporting, PM2	M/A, ID		MDS	22	N/A	+8			Axillar abscess, genital warts		29724903
SAPATH #1	D	128205667_ 128205669delinsA	c.206_208delGCGinsT	p.(Arg69Leufs*115)	CA1139532113	FS	N/A	N/A	0	Pathogenic	PVS1, PS2, PS4_Supporting, PM2	M/A		AML	N/A	N/A						SAPath (unpublished)
D350	N/A	3:128205667_ 128205668del	c.207_208delCG	p.(Val70Leufs*114)	N/A	FS	N/A	N/A	0	Pathogenic	PVS1, PS4_Supporting, PM2	M/A		MDS-RAEB	11	M	der(1;7) add					26702063
CZ087	D	3:128205640delGCTCACCGTGCGCGins?	c.222_229+6del14ins21	p.?	N/A	INDEL	N/A	N/A	0	Pathogenic	PVS1, PS2, PS4_Supporting, PM2	M/A		MDS-RCC	11	M	+8					26702063
P2*	F	3:128205632_ 128205633ins GCCCAGTGCTCACCGTGCGCGGGGCTGTAGGAGACGCGCGGGC	c.229+13_229+14insGCCins203_229+13	p.?	N/A	INDEL	N/A	N/A	0	Likely pathogenic	PS4_Moderate, PM2, PP3	M/A, ID		MDS	19	N/A	+8			Cutaneous genital warts (CIN III)		29724903
P2 (mother)	F	3:128205632_ 128205633ins GCCCAGTGCTCACCGTGCGCGGGGCTGTAGGAGACGCGCGGGC	c.229+13_229+14insGCCins203_229+13	p.?	N/A	INDEL	N/A	N/A	0	Likely pathogenic	PS4_Moderate, PM2, PP3	M/A, ID		MDS	44	F	NK			Pyelonephritis, genital warts, dermo-hypodermitis, pneumonia		29724903
Emb-02 1-2	F	3:128205211dupG	c.232dup [c.230-1_230insC]	p.(Arg78Profs*107)	CA658820608	FS	N/A	N/A	0	Pathogenic	PVS1, PS4_Moderate, PM2	L	Yes	None	N/A	F	-7			None		21892158
Emb-02 11-1	F	3:128205211dupG	c.232dup [c.230-1_230insC]	p.(Arg78Profs*107)	CA658820608	FS	N/A	N/A	0	Pathogenic	PVS1, PS4_Moderate, PM2	L, HA	Yes (16)	None	N/A	F			Immature BM			21892158
Emb-02 11-2	F	3:128205211dupG	c.232dup [c.230-1_230insC]	p.(Arg78Profs*107)	CA658820608	FS	N/A	N/A	0	Pathogenic	PVS1, PS4_Moderate, PM2	L, M/A	Yes (16)	MDS/AML	17	M						21892158
8.I.1/ Kindred 8/ 7/ Patient 1	N/A	3:128205198delinsGC	c.243delAinsGC	p.(Gly82Argfs*103)[G81fs*	CA358694	FS	N/A	N/A	0	Pathogenic	PVS1, PS4_Supporting, PM2	M/A, ID, HA		MDS-RCMD	30	M	NK		Cytopenia - B/NK/mono (28),	HPV, MAC, Aspergillus	smoldering myeloma	24227816; 25359990; 23502222; 20040766; 21670465; 24077845; 21816832; 8701948
24- 11.I.1	N/A	3:128205183_128205184	c.257_258del	p.(Arg86Profs*98) [C85fs*]	N/A	FS	N/A	N/A	0	Pathogenic	PVS1, PS4_Supporting, PM2	M/A, ID		MDS	8	N/A	-7			AI (auto immunity)		24345756
76.1	N/A	3:128205185del	c.256del	p.(Arg86Alafs*33)	N/A	FS	N/A	N/A	0	Pathogenic	PVS1, PS4_Supporting, PM2	ID, M/A, HA		MDS-RCMD	<29	F			Neutropenia and Thrombocytopenia	Mucocutaneous bacterial, viral and fungal infections and HSV encephalitis,		31203817
26.I.1/ Patient 7/19	N/A	3:128205139del	c.302del	p.(Gly101Alafs*18) [G101Afs*16]	N/A	FS	N/A	N/A	0	Pathogenic	PVS1, PS4_Supporting, PM2	M/A, CMML, ID, HA		MDS/AML, CMML	15, 21	F	del(11)(q13q23), -7, +8	ASXL1 (G646fs*)	Cytopenia - B (15),	Disseminated CMV, CMV gastroduodenitis, HSV2	Severe perineal,	24227816 23365458; 23502222; 24077845
D726	N/A	3:128205138del	c.303del	p.(Ala103Glnfs*16)	N/A	FS	N/A	N/A	0	Pathogenic	PVS1, PS4_Moderate, PM2	M/A		MDS-RAEB	9	f	-7					26702063
Patient ID#11	N/A	3:128205138del	c.303del	p.(Ala103Glnfs*16)	N/A	FS	N/A	N/A	0	Pathogenic	PVS1, PS4_Moderate, PM2	M/A		MDS-EB	16	F	der(1;7)(q10;p10)					31340620
A044	N/A	3:128205138del	c.303del	p.(Ala103Glnfs*16)	N/A	FS	N/A	N/A	0	Pathogenic	PVS1, PS4_Moderate, PM2	M/A		MDS-RCC	12.4	F	der(1;7) add					26702063
D731	N/A	3:128205135del	c.306del	p.(Ala103Glnfs*16)	N/A	FS	N/A	N/A	0	Pathogenic	PVS1, PS4_Supporting, PM2	M/A		MDS-RAEB	5	f	-7, add					26702063
Emb-01 11-1	F	3:128205129_128205130dup	c.312_313dup	p.(Leu105Profs*15)	CA658820607	FS	N/A	N/A	0	Pathogenic	PVS1, PS4, PM2	L, ID, HA	Yes	None	N/A	M			low CD4/CD8 ratio	low CD4/CD8 ratio		21892158
Emb-01 11-4	F	3:128205129_128205130dup	c.312_313dup	p.(Leu105Profs*15)	CA658820607	FS	N/A	N/A	0	Pathogenic	PVS1, PS4, PM2	L, M/A, ID	Yes (44)	MDS, AML	50, 53	F				cutaneous warts with malignant transformation to anogenital dysplasia		21892158
Emb-01 111-1/Family 2	F	3:128205129_128205130dup	c.312_313dup	p.(Leu105Profs*15)	CA658820607	FS	N/A	N/A	0	Pathogenic	PVS1, PS4, PM2	L, M/A,	Yes (birth)	MDS/AML	11	F	-7					21892158; 22533337
Emb-01 111-3/ Family 2	F	3:128205129_128205130dup	c.312_313dup	p.(Leu105Profs*15)	CA658820607	FS	N/A	N/A	0	Pathogenic	PVS1, PS4, PM2	M/A		MDS/AML	9	F	-7					21892158; 22533337
Emb-01 111-4	F	3:128205129_128205130dup	c.312_313dup	p.(Leu105Profs*15)	CA658820607	FS	N/A	N/A	0	Pathogenic	PVS1, PS4, PM2	L, ID, HA	Yes (16)	None	N/A	M			low CD4/CD8 ratio	low CD4/CD8 ratio	Unilateral ptosis	21892158
P3*	N/A	3:128205123delAG	c.317_318del	p.(Ser106Cysfs*78)	N/A	FS	N/A	N/A	0	Pathogenic	PVS1, PS4_Supporting, PM2	ID		None	N/A	N/A	NK			Salpingitis mycobacteriosis,Psoriatic arthritis, Interstitial lung disease (PAP),	leg amputation, Hypoparathyroidism, Hepatosiderosis	29724903
11- 7.I.1	F	3:128205123dup	c.318dup[c.318_319insT]	p.(Ala107Cysfs*78) [S106fs]	N/A	FS	N/A	N/A	0	Pathogenic	PVS1, PS4_Moderate, PM2	ID		None	N/A	N/A				HPV, Lung Infection		24345756
12- 7.II.1	F	3:128205123dup	c.318dup[c.318_319insT]	p.(Ala107Cysfs*78) [S106fs]	N/A	FS	N/A	N/A	0	Pathogenic	PVS1, PS4_Moderate, PM2	L, ID	Yes (10)	None	N/A	N/A				HPV	cervical intra-epithelial dysplasia	24345756
Patient 1	N/A	3:128205090G>C	c.351C>G	p.(Thr117=)	CA435764049	SPL	N/A	15.2	0	Pathogenic	PS3_Very Strong, PS4, PM2, PP1_Strong, PP3	ID, HA		None	N/A	F			Monocytopenia, B-, NK-, dendritic cell and CD4+ T-cell cytopenia (31)	HPV, hepatitis C, pneumonia (Serratia marcescens), fever, systemic inflammation, PAP, Pseudomonas aeroguinosa, Aspergillus fumigatus, Aspergillus nidulans and Mycobacterium intracellulare		30030275
Patient 2 (pedigree III-1)	F	3:128205090G>C	c.351C>G	p.(Thr117=)	CA435764049	SPL	N/A	15.2	0	Pathogenic	PS3_Very Strong, PS4, PM2, PP1_Strong, PP3	M/A, ID		AML	22	F	-7	FLT3 (D835Y)		respiratory syncytial viral infection		30030275
Mother (pedigree II-1)	F	3:128205090G>C	c.351C>G	p.(Thr117=)	CA435764049	SPL	N/A	15.2	0	Pathogenic	PS3_Very Strong, PS4, PM2, PP1_Strong, PP3	M/A		MDS	40	F	-7, +8					30030275
Halfbrother 2 (pedigree III-3)	F	3:128205090G>C	c.351C>G	p.(Thr117=)	CA435764049	SPL	N/A	15.2	0	Pathogenic	PS3_Very Strong, PS4, PM2, PP1_Strong, PP3	HA		None	18	M			Thrombocytopenia, Hypocellular marrow (18)			30030275
P1 (D1239)	F	3:128205090G>C	c.351C>G	p.(Thr117=)	CA435764049	SPL	N/A	15.2	0	Pathogenic	PS3_Very Strong, PS4, PM2, PP1_Strong, PP3	ID, M/A, HA		MDS-RCC	12	F	-7		Monocytopenia, B-, dendritic cell decficiency	Low IgG		32555368
P2 (Sister of P1)	F	3:128205090G>C	c.351C>G	p.(Thr117=)	CA435764049	SPL	N/A	15.2	0	Pathogenic	PS3_Very Strong, PS4, PM2, PP1_Strong, PP3	ID, HA		None	N/A	F			B-, NK- deficiency, lymphopenia (12)	Low IgA/G		32555368
P3 (D749)	N/A	3:128205090G>C	c.351C>G	p.(Thr117=)	CA435764049	SPL	N/A	15.2	0	Pathogenic	PS3_Very Strong, PS4, PM2, PP1_Strong, PP3	M/A		MDS-EB/AML	14	F	-7					32555368
P9 (UKA2604)	N/A	3:128205090G>C	c.351C>G	p.(Thr117=)	CA435764049	SPL	N/A	15.2	0	Pathogenic	PS3_Very Strong, PS4, PM2, PP1_Strong, PP3	ID, M/A, HA		MDS-MLD	24	F	NK		Monocytopenia, B-, dendritic cell, NK- decficiency	recurrent warts, mycobacterium avium infections, HPV-driven neoplasia, Chron's colitis		32555368
III-2	F	3:128205090G>C	c.351C>G	p.(Thr117=)	CA435764049	SPL	N/A	15.2	0	Pathogenic	PS3_Very Strong, PS4, PM2, PP1_Strong, PP3	HA, L	Yes	None	N/A	F	-7		Cytopenias			32488879
III-4	F	3:128205090G>C	c.351C>G	p.(Thr117=)	CA435764049	SPL	N/A	15.2	0	Pathogenic	PS3_Very Strong, PS4, PM2, PP1_Strong, PP3	HA		None	N/A	M			Cytopenias			32488879
IV-1	F	3:128205090G>C	c.351C>G	p.(Thr117=)	CA435764049	SPL	N/A	15.2	0	Pathogenic	PS3_Very Strong, PS4, PM2, PP1_Strong, PP3	HA, L	Yes	None	N/A	F			Cytopenias		congenital bilateral arm and hand deformity	32488879
IV-2	F	3:128205090G>C	c.351C>G	p.(Thr117=)	CA435764049	SPL	N/A	15.2	0	Pathogenic	PS3_Very Strong, PS4, PM2, PP1_Strong, PP3	NS		None	N/A	M	-7				Hydrocele, ASD	32488879
IV-4	F	3:128205090G>C	c.351C>G	p.(Thr117=)	CA435764049	SPL	N/A	15.2	0	Pathogenic	PS3_Very Strong, PS4, PM2, PP1_Strong, PP3	HA, M/A, ID		MDS	19	F	-7	SETBP1 (D868N)	Cytopenias, Hypocellular marrow with trilineage dysplasia	Bacterial Pneumonia		32488879
IV-6	F	3:128205090G>C	c.351C>G	p.(Thr117=)	CA435764049	SPL	N/A	15.2	0	Pathogenic	PS3_Very Strong, PS4, PM2, PP1_Strong, PP3	M/A, HA		MDS	25	M			Cytopenias, Hypocellular marrow with trilineage dysplasia			32488879
SAPATH #2	N/A	3:128205090G>C	c.351C>G	p.(Thr117=)	CA435764049	SPL	N/A	15.2	0	Pathogenic	PS3_Very Strong, PS4, PM2, PP1_Strong, PP3	M/A, HA, ID		MDS	37	M	Chr1 translocation		Anemia, thrombocytopenia, monocytopenia, low B cells and NK cells	Mycobacterial infections (29), M.avium, M.intracellulare, HPV warts, Bowen's disease	Sarcoidosis, dyspnoea, pulmonary fibrosis and bronchiectasis with mediastinal and hilar lymphadenopathy	SAPath (unpublished)
P4*	N/A	3:128205088del	c.353del	p.(Val118Glyfs*100) [V618fs]	N/A	FS	N/A	N/A	0	Pathogenic	PVS1, PS4_Supporting, PM2	M/A		MDS	11	N/A	-7			na		29724903
Patient 1	N/A	3:128205037dup	c.404dup	p.(Gly136Argfs*49)	N/A	FS	N/A	N/A	0	Pathogenic	PVS1, PS4_Supporting, PM2	M/A, ID		MDS -RA	35	F		ASXL1 (R693*)	Anaemia (12)	Genital warts (28), recurrent pheumonia		26716079
Patient 1	N/A	3:128205026_128205029del	c.414_417del	p.(Ser139Cysfs*78)	N/A	FS	N/A	N/A	0	Pathogenic	PVS1, PS4_Supporting, PM2	ID, M/A, HA, L	Yes (6)	MDS	6	M			Panleukopenia, leukopenia	lymphangitis, Erysipelas		29906059
D342	N/A	3:128205028_128205029del	c.416_417del	p.(Ser139Cysfs*45)	CA645523651	FS	N/A	N/A	0	Pathogenic	PVS1, PS4_Supporting, PM2	M/A		MDS-RCC/RAEB	16	M	-7					26702063
38.I.1/ 33/ Patient 8/ Patient 13	N/A	3:128205024dup	c.417dup	p.(Val140Cysfs*45) [V140Cfs*44]	N/A	FS	N/A	N/A	0	Pathogenic	PVS1, PS4_Supporting, PM2	M/A, ID, HA		MDS-RCUD	24	F	NK	ASXL1 (E635Rfs*15), ASXL1 (Q780*)	Megakaryocyte atypia (24), monocytopenia, lymphopenia (26)	Severe HPV (7), MRSA (25)	Squamous cell carcinoma of the vulva	24227816; 25359990; 23365458; 24077845; 30578959
P5*	N/A	3:128205018G>T	c.423C>A	p.(Tyr141*)	CA354406803	NS	N/A	37	0	Pathogenic	PVS1, PS4_Moderate, PM2	M/A, ID		MDS	13	N/A	-7			Genital warts, facial dermohypodermitis, Zoster, sinusitis bronchitis post HSCT		29724903
UB064	F	3:128205018G>T	c.423C>A	p.(Tyr141*)	CA354406803	NS	N/A	37	0	Pathogenic	PVS1, PS4_Moderate, PM2	M/A		MDS	16	F	-7	TERC			growth retardation	29146883
P6*	F	3:128205004del	c.437del	p.(Gly146Valfs*72)	N/A	FS	N/A	N/A	0	Pathogenic	PVS1, PS4_Supporting, PM2	M/A, ID		MDS	17	N/A	NK			Pneumonia, colitis, salpingitis/abscess and peritonitis EBV infection		29724903
P7*	N/A	3:128204903C>A	c.538G>T	p.(Glu180*)	CA354406560	NS	N/A	39	0	Pathogenic	PVS1, PS4_Supporting, PM2	M/A, ID		MDS	20	N/A	NK			Cutaneous warts		29724903
Patient ID#13	N/A	3:128204881dup	c.561dup	p.(Thr188Hisfs*14)	CA915941569	FS	N/A	N/A	0	Pathogenic	PVS1, PS4_Supporting, PM2	M/A		MDS-RCC	16.8	N/A	NK					32088370
Emb-08	D	3:128204862dup	c.579dup	p.(Ala194Serfs*8)	N/A	FS	N/A	N/A	0	Pathogenic	PVS1, PS2, PS4_Supporting, PM2	L, M/A	Yes (8)	AML	12	M	-7			None		21892158
Patient 4	N/A	3:128204848del	c.593del	p.(Ala198Glyfs*20)	N/A	FS	N/A	N/A	0	Pathogenic	PVS1, PS4_Supporting, PM2	HA, ID		None	12	N/A			monocytopenia, B- and NK- (12)			30564229
27.I.1/ 28/ Patient ID#10W	F	3:128204848_128204855dup	c.586_593dup	p.(Gly199Leufs*22)	N/A	FS	N/A	N/A	0	Pathogenic	PVS1, PS4_Supporting, PM2	M/A, ID, HA		MDS	46	F	-9q	ASXL1 (G646fs*)	Cytopenia - T/B/NK/mono (46)	HPV, M. kansasii, NTM		24227816; 24077845; 23502222; 30578959
8-6.I.1	F	3:128204842del	c.599del [c.594delG]	p.(Gly200Valfs*18) [G199fs*]	CA435764121	FS	N/A	N/A	0	Pathogenic	PVS1, PS4_Moderate, PM2	ID, L	Yes (18)	None	N/A	N/A				HPV, more than 3 episodes of recurrent bacterial sinusitis, otitis, or other URTI, autoimmunity, Lung infection		24345756
9- 6.II.1	F	3:128204842del	c.599del [c.594delG]	p.(Gly200Valfs*18) [G199fs*]	CA435764121	FS	N/A	N/A	0	Pathogenic	PVS1, PS4_Moderate, PM2	M/A, ID		MDS	17	N/A				more than 3 episodes of recurrent bacterial sinusitis, otitis, or other URTI,		24345756
10- 6.II.2	F	3:128204842del	c.599del [c.594delG]	p.(Gly200Valfs*18) [G199fs*]	CA435764121	FS	N/A	N/A	0	Pathogenic	PVS1, PS4_Moderate, PM2	ID		None	N/A	N/A				HPV		24345756
D429	N/A	3:128204842del	c.599del	p.(Gly200Valfs*18) [G199fs*]	CA435764121	FS	N/A	N/A	0	Pathogenic	PVS1, PS4_Moderate, PM2	M/A		MDS-RCC	16	F	NK					26702063
D770	N/A	3:128204842del	c.599del	p.(Gly200Valfs*18) [G199fs*]	CA435764121	FS	N/A	N/A	0	Pathogenic	PVS1, PS4_Moderate, PM2	M/A		MDS-RAEB	10	F	-7, add					26702063
27-14.I.1	F	3:128204842dup	c.599dup [c.599_600insG]	p.(Ser201*) [G200fs]	CA358452	NS	N/A	N/A	0	Pathogenic	PVS1, PS2, PS4, PM2	M/A, ID		MDS	60	N/A	+8			Lung, Autoimmunity		24345756
28-14.II.2	F	3:128204842dup	c.599dup [c.599_600insG]	p.(Ser201*) [G200fs]	CA358452	NS	N/A	N/A	0	Pathogenic	PVS1, PS2, PS4, PM2	M/A, ID		MDS	30	N/A		GATA2 (K390del)		Lung infections		24345756
Subject 1/ 1-1.I.1	N/A	3:128204842dup	c.599dup	p.(Ser201*)	CA358452	NS	N/A	N/A	0	Pathogenic	PVS1, PS2, PS4, PM2	HA,ID		None	N/A	N/A			DCML deficiency	Disseminated BCG following vaccination (12), HPV, MonoMac		21810969; 21765025; 24345756
809605	N/A	3:128204842dup	c.599dup	p.(Ser201*)	CA358452	NS	N/A	N/A	0	Pathogenic	PVS1, PS2, PS4, PM2	M/A		MDS	N/A	N/A						23443460
H II.1 P9	F	3:128204842dup	c.599dup	p.(Ser201*)	CA358452	NS	N/A	N/A	0	Pathogenic	PVS1, PS2, PS4, PM2	M/A, ID, HA		MDS (hypoplasia)		F	NK		Low T, B, NK cells, monocytopenia	M.avium complex, EBV, Candida	Granulomatous hepatitis	33417088
H II.2 P10	F	3:128204842dup	c.599dup	p.(Ser201*)	CA358452	NS	N/A	N/A	0	Pathogenic	PVS1, PS2, PS4, PM2	M/A, ID, HA		MDS (hypoplasia)		F	Deletions, aneuploidy		Low T, B, NK cells, monocytopenia, neutropenia	Mycobacterium, HPV, HHSV-2	Mouth ulcers, hemochromatosis, liver transplant	33417088
L I.1 P14	F	3:128204842dup	c.599dup	p.(Ser201*)	CA358452	NS	N/A	N/A	0	Pathogenic	PVS1, PS2, PS4, PM2	ID, HA, L	Yes	None		F			Thrombosis	M. tuberculosis, HPV		33417088
L II.1 P15	F	3:128204842dup	c.599dup	p.(Ser201*)	CA358452	NS	N/A	N/A	0	Pathogenic	PVS1, PS2, PS4, PM2	M/A, ID, HA, L	Yes	MDS (hypoplasia)		M			Low T, B, NK cells, DC, monocytopenia, neutropenia	M. tuberculosis, HPV		33417088
D314	D	3:128204842dup	c.599dup	p.(Ser201*)	CA358452	NS	N/A	N/A	0	Pathogenic	PVS1, PS2, PS4, PM2	M/A		MDS-RAEB	10	F	-7, add					26702063
D955	D	3:128204842dup	c.599dup	p.(Ser201*)	CA358452	NS	N/A	N/A	0	Pathogenic	PVS1, PS2, PS4, PM2	M/A		MDS-RAEB-t	11	F	-7					26702063
SC152	D	3:128204842dup	c.599dup	p.(Ser201*)	CA358452	NS	N/A	N/A	0	Pathogenic	PVS1, PS2, PS4, PM2	M/A		MDS-RAEB	12	F	-7					26702063
P5 II-1/ P8*	N/A	3:128204831G>A	c.610C>T	p.(Arg204*)	CA354406422	NS	N/A	35	0	Pathogenic	PVS1, PS4_Supporting, PM2	M/A, ID, HA		MDS/AML4	28	F	46,XX,der(9)t(1;9)(q12;q12), r(9)(q12q?34)[15]/46,XX [9]		Neutropenia and lymphopenia, monocytopenia, NK defect (19)	warts, skin rash, mycobacterial infection, EBV infection, cutaneous warts, mycobacteriosis (M. avium), Zoster, CMV (hemophagocytic syndrome)		23223431; 29724903
D076	N/A	3:128204811_ 128204814dup	c.627_630dup	p.(Val211Argfs*72)	N/A	FS	N/A	N/A	0	Pathogenic	PVS1, PS4_Supporting, PM2	M/A		MDS-RAEB/RCC	12	M	-7					26702063
P6.II-2/ P9*	N/A	3:128204771C>A	c.670G > T	p.(Glu224*)	CA354406282	NS	N/A	39	0	Pathogenic	PVS1, PS4_Supporting, PM2	M/A, ID, HA		MDS	10	M	NK		Neutropenia (11)	HPV warts (4), CMV+		23223431; 29724903
D612	N/A	3:128204756del	c.685del	p.(Leu229Cysfs*5)	N/A	FS	N/A	N/A	0	Pathogenic	PVS1, PS4_Supporting, PM2	M/A		MDS-RCC	7	M	-7					26702063
Patient 2	N/A	3:128204731del	c.710del [c.708delC]	p.(Gly237Alafs*89) [M236Ifs325*]	N/A	FS	N/A	N/A	0	Pathogenic	PVS1, PS4_Supporting, PM2	HA, L, ID	Yes	None	N/A	M			Anemia, neutropenia, lymphopenia, absent DC (27)	HSV-2		28747912 ; 25955867
14	N/A	3:128204706dup	c.735dup [c.735_736insC]	p.(Ile246Hisfs*36) [P245fs*]	N/A	FS	N/A	N/A	0	Pathogenic	PVS1, PS4_Moderate, PM2	ID, M/A, HA		MDS	20	F			Lymphopenia	persistent viral warts, mild IgG hypogammaglobulinemia, Persistent perineal HPV with VIN3		29279357
26-13.I.1	N/A	3:128204706dup	c.735dup [c.735_736insC]	p.(Ile246Hisfs*36) [P245fs*]	N/A	FS	N/A	N/A	0	Pathogenic	PVS1, PS4_Moderate, PM2	ID		None	N/A	N/A				HPV		24345756
15/ Kindred 20/Patient 6/ 20.I.3/20.I.1/	F	3:128204663_128204672dup	c.769_778dup	p.(Tyr260Cysfs*25) [Y260fs*24, D259fs*]	N/A	FS	N/A	N/A	0	Pathogenic	PVS1, PS4_Supporting, PM2	M/A, ID, HA		MDS-RCMD	14	M	-7		Monocytopenia & B-cell, NK-cell (13) and T-cell lymphocytopenia	Molluscum contagiosum, HPV, MonoMAC		24227816; 25359990; 21670465; 21892162; 8701948; 23502222; 21670465; 24077845; 21816832;
44	N/A	3:128204639_128204648del	c.793_802del	p.(Phe265Glufs*58)	N/A	FS	N/A	N/A	0	Pathogenic	PVS1, PS4_Supporting, PM2	M/A		MDS	26	M						24077845
Patient ID#9	N/A	3:128204639C>A	c.802G>T	p.(Gly268*)	CA354405865	NS	N/A	38	0	Pathogenic	PVS1, PS4_Moderate, PM2	M/A, ID, L	Yes	MDS	53	F	-13q	STAG2 (W1103*), MLL(Y1205H)		HPV, PAP		30578959
I112	N/A	3:128204639C>A	c.802G>T [c.802G>A]	p.(Gly268*)	CA354405865	NS	N/A	38	0	Pathogenic	PVS1, PS4_Moderate, PM2	M/A		MDS-RAEB-t	17	F	+8					26702063
Family 2 - Patient 4	F	3:128204639C>A	c.802G>T	p.(Gly268*)	CA354405865	NS	N/A	38	0	Pathogenic	PVS1, PS4_Moderate, PM2	M/A, L	Yes	MDS-RCMD	N/A	M	-7	NRAS (G12D), TP53 (Q16K), WT1 (S366Rfs*19)				26022708
Patient ID#1	N/A	3:128204626-128204627del	c.817_818del [c.814_815del]	p.(Gly273Thrfs*8)	N/A	FS	N/A	N/A	0	Pathogenic	PVS1, PS4_Moderate, PM2	M/A		MDS-RAEBt/AML	15.4	N/A	-7					32088370
Patient ID#6	N/A	3:128204626-128204627del	c.817_818del [c.814_815del]	p.(Gly273Thrfs*8)	N/A	FS	N/A	N/A	0	Pathogenic	PVS1, PS4_Moderate, PM2	M/A		MDS-RAEBt/AML	13.5	N/A	-7, +8					32088370
Patient ID#15	N/A	3:128204623dup	c.818dupG [c.819insG]	p.(Pro274Thrfs*8) [G273fs*]	CA891842734	FS	N/A	N/A	0	Pathogenic	PVS1, PS4_Supporting, PM2	M/A		AML	8.9	N/A	Other					32088370
2020-06-30	F	3:128204584G>A	c.857C>T	p.(Ala286Val)	CA207231	MS	0.305	23.4	0	Likely pathogenic	PS3, PS4_Supporting, PM2, PP3	CMML		CMML,sAML	41	F						28104920; 29365323
Patient 1	N/A	3:128204572G>T	c.869C>A	p.(Ser290*)	CA354405092	NS	N/A	41	0	Pathogenic	PVS1, PS4_Supporting, PM2	HA/ID		None	12	M			Anemia, monocytopenia, pancytopenia, hypocellular marrow (12)	pneumonia		29230432
Family 1 - Patient 2	F	3:128202828dup	c.892dup	p.(Cys298Leufs*86)	N/A	FS	N/A	N/A	0	Pathogenic	PVS1, PS4_Moderate, PM2	ID, M/A		MDS	N/A	M	Chr1-7 translocation, +8	GATA2 (K390del), RUNX1 (Q237Efs*335)		MonoMAC		26022708
Family 1 - Patient 1	F	3:128202828dup	c.892dup	p.(Cys298Leufs*86)	N/A	FS	N/A	N/A	0	Pathogenic	PVS1, PS4_Moderate, PM2	ID, M/A		MDS	N/A	M	Chr1-7 translocation, +8	none		MonoMAC		26022708
Family 1 - Patient 3	F	3:128202828dup	c.892dup	p.(Cys298Leufs*86)	N/A	FS	N/A	N/A	0	Pathogenic	PVS1, PS4_Moderate, PM2	M/A		MDS	N/A	M	+8	ASXL1 (N893*), ATRX (R212*), BRCA2 (Q2925*), GPRC5A (A340Gfs*12), IDH2 (R140W), NRAS (E63K), STAG2 (R1012*)				26022708
P11*	F	128202808_128202809del	c.915_916del	p.(Trp306Alafs*77)	CA645529133	FS	N/A	N/A	0	Pathogenic	PVS1, PS4_Moderate, PM2	M/A, ID		MDS	4	N/A	-7			Pneumonia, Staphylococcal and mycobacterial osteomyelitis		29724903
C II.1 P3	N/A	128202808_128202809del	c.915_916del	p.(Trp306Alafs*77)	CA645529133	FS	N/A	N/A	0	Pathogenic	PVS1, PS4_Moderate, PM2	ID, HA		None		M			Low T, B, NK cells, monocytopenia, neutropenia	M.tuberculosis, P.aeruginosa, HPV, Candida	Deafness, cellulitis, spinocellular carcinoma	33417088
P1	N/A	3:128202803C>T	c.917G>A	p.(Trp306*)	CA354404750	NS	N/A	43	0	Pathogenic	PVS1, PS4_Supporting, PM2	M/A, HA, L, ID	Yes	MDS, AML	16	M	-7		Pancytopenia	extensive warts		27416790
D907	N/A	3:128202783_128202788delinsC	c.932_937delinsG	p.(Thr311Argfs*71)	N/A	FS	N/A	N/A	0	Pathogenic	PVS1, PS4_Supporting, PM2	M/A		MDS-RAEB/AML	7	F	-7					26702063
P12*	F	3:128202783G>A	c.937C>T	p.(His313Tyr)	CA354404591	MS	0.9409	29.5	0	Likely Pathogenic	PS4_Supporting, PM1, PM2, PP3	M/A, ID		MDS, AL	21	N/A	-5, -7, +8, add10, -12, -18, -21			Viral meningitis skin HSV, and lymphoproliferative disease EBV-related post-HSCT	Hemophagocytic syndrome	29724903
P13*	F	3:128202769_128202779del	c.941_951del	p.(Tyr314Cysfs*66)	N/A	FS	N/A	N/A	0	Pathogenic	PVS1, PS4_Supporting, PM2	M/A, ID		MDS	18	N/A	-7			Flu infection		29724903
P14*/3 (5964)	N/A	3:128202776A>G	c.944T>C	p.(Leu315Pro)	CA354404558	MS	0.9819	32	0	Likely Pathogenic	PS4_Supporting, PM1, PM2, PP3	ID		None	N/A	M			Neutropenia, moderate macrocytosis (7)	Buttock abscess, Pseudomonas aeruginosa skin infection (1)		29724903; 26710799
22.I.1/39/ Kindred 22	N/A	3:128202769_128202789dup	c.941_951dup	p.(Ala318Thrfs*12)	N/A	FS	N/A	N/A	0	Pathogenic	PVS1, PS4_Supporting, PM2	M/A, ID, HA		MDS-RCMD	25	F	-6	ASXL1 (E1102D)	Cytopenia - T/B/NK/mono (25),	HPV, M. kansasii		24077845; 23502222; 25359990; 21670465; 21670465
Patient 1	F	3:128202768C>T	c.952G>A	p.(Ala318Thr)	CA354404520	MS	0.971	28.7	0	Pathogenic	PS3, PS4_Supporting, PM1, PM2, PP3	M/A, ID, HA		MDS	10	F	+1,der(1:7)(q10:p10), +8		Monocytopenia, Neutopenia, Leukopenia, Hypocellular Marrow, Anemia		hemangioma simplex	28066994
P1	F	3:128202758_128202764del	c.956_962del	p.(Cys319Serfs*5)	N/A	FS	N/A	N/A	0	Pathogenic	PVS1, PS4_Supporting, PM2	ID, HA		None	N/A	M			Monocytopenia (12)	Mycobacterium abscessus in abdominal lymph nodes		31106410
B002	N/A	3:128202752dup	c.968dup	p.(His323Glnfs*61)	N/A	FS	N/A	N/A	0	Pathogenic	PVS1, PS4_Supporting, PM2	M/A		MDS-RAEB/RCC	14.5	M	-7					26702063
HEL16	N/A	3:128202738G>A	c.982C>T	p.(Gln328*)	N/A	NS	N/A	44	0	Pathogenic	PVS1, PS4_Supporting, PM2	M/A, ID		MDS SLD	31	F	dic(1;15)(?;?)			Pulmonary alveolar proteinosis, Atypical mycobacteria	Systemic sarcoidosis, erythema nodosum	33510405
FH-181	F	3:128202732G>A	c.988C>T	p.(Arg330*)	CA354404344	NS	N/A	40	0	Pathogenic	PVS1, PS2, PS4, PM2	M/A, HA, ID		MDS	22	F			BMF	2 episodes of pneumonia, 1 episode of severe skin infection requiring debridement		25239263
P4 II-2/ P15 (father)	F	3:128202732G>A	c.988C>T	p.(Arg330*)	CA354404344	NS	N/A	40	0	Pathogenic	PVS1, PS2, PS4, PM2	HA		None	N/A	M	N/A		B-cell deficiency			23223431; 29724903
P4 III-1/ P15*	F	3:128202732G>A	c.988C>T	p.(Arg330*)	CA354404344	NS	N/A	40	0	Pathogenic	PVS1, PS2, PS4, PM2	M/A, ID, HA		MDS/AML -2	17	M	-7, +1		Neutropenia, Monocytopenia, B-cell and NK deficiency	Cutaneous warts , infection, Aspergillosis post chemotherapy		23223431; 29724903
P4, III-2/ P15 (brother) (6)	F	3:128202732G>A	c.988C>T	p.(Arg330*)	CA354404344	NS	N/A	40	0	Pathogenic	PVS1, PS2, PS4, PM2	M/A ID, HA		MDS	19	M	-7		Neutropenia; monocytopenia; B-, NK-, and dendritic-cell deficiencies; and an hypoplastic BM	Recurrent otitis, Pneumonia, Cutaneous warts		23223431; 29724903
P4, III-3/ P15 (brother) (6)	F	3:128202732G>A	c.988C>T	p.(Arg330*)	CA354404344	NS	N/A	40	0	Pathogenic	PVS1, PS2, PS4, PM2	ID, HA		None	N/A	M	Nk		Neutropenia and thrombocytopenia, B-cell deficiencies, and a very slightly hypoplastic BM	meningococcal infection		23223431; 29724903
P4 II-3/ P15 paternal (uncle) (6)	F	3:128202732G>A	c.988C>T	p.(Arg330*)	CA354404344	NS	N/A	40	0	Pathogenic	PVS1, PS2, PS4, PM2	ID, HA		None	N/A	M			Neutropenia, monocytopenia	Cutaneous and genital warts		23223431; 29724903
34	N/A	3:128202732G>A	c.988C>T	p.(Arg330*)	CA354404344	NS	N/A	40	0	Pathogenic	PVS1, PS2, PS4, PM2	M/A		MDS	15	M	-7					24077845
30E/Patient ID#7W/39.I.1	D	3:128202732G>A	c.988C>T	p.(Arg330*)	CA354404344	NS	N/A	40	0	Pathogenic	PVS1, PS2, PS4, PM2	M/A, ID		MDS-RCMD	24	F	+8	STAG2 (Y636*)	Megakaryocyte atypia			24077845; 30578959; 24227816; 25359990; 28825694
31E/ Patient ID#8W/39.I.2	D	3:128202732G>A	c.988C>T	p.(Arg330*)	CA354404344	NS	N/A	40	0	Pathogenic	PVS1, PS2, PS4, PM2	M/A, ID, L	Yes (6)	MDS-RCMD	24	F	+8			HPV		24077845; 30578959; 24227816; 25359990; 28825694
Patient 1	N/A	3:128202732G>A	c.988C>T	p.(Arg330*)	CA354404344	NS	N/A	40	0	Pathogenic	PVS1, PS2, PS4, PM2	M/A, ID		MDS-RAEB-2/AML	35	M	+8	EZH2, GATA1, HECW2		ID (16) nontuberculous mycobacterial infection, cryptococcal meningitis, recurrent cutaneous HPV.		24782121
I II.1 P11	D	3:128202732G>A	c.988C>T	p.(Arg330*)	CA354404344	NS	N/A	40	0	Pathogenic	PVS1, PS2, PS4, PM2	M/A, ID, HA, L	Yes	MDS (Hypoplasia)		M	der(15)(1qter->1q12::15p11->15qter)		Low T, B, NK cells, DC, monocytopenia, neutropenia, Monoclonal gammopathy	Mycobacterium, Candida	Sarcoidosis	33417088
Patient J384	N/A	3:128202732G>A	c.988C>T	p.(Arg330*)	CA354404344	NS	N/A	40	0	Pathogenic	PVS1, PS2, PS4, PM2	JMML		JMML	5	M	-7	GATA2 (L321R), KRAS (G12D)				24578498
Patient 1	N/A	3:128202732G>A	c.988C>T	p.(Arg330*)	CA354404344	NS	N/A	40	0	Pathogenic	PVS1, PS2, PS4, PM2	L, HA, ID	Yes(9)	None	N/A	F	N/A	N/A	monocytopenia, NK Cells	viral pneumonia, influenza A		33370941
Patient 7/ 32.I.1	N/A	3:128202728_128202731dup	c.989_992dup [c.992_993insGACC]	p.(Leu332Thrfs*53)	CA658820610	FS	N/A	N/A	0	Pathogenic	PVS1, PS4_Supporting, PM2	M/A, HA, L	Yes (birth)	MDS/AML	18	M	-7, +8		Pancytopenia	No		22147895; 24227816
I198	N/A	3:128202726_128202750dup	c.970_994dup	p.(Leu332Glnfs*60)	N/A	FS	N/A	N/A	0	Pathogenic	PVS1, PS4_Supporting, PM2	M/A		MDS-RCC	18	M	-7					26702063
PL027	N/A	3:128202711G>A	c.1009C>T	p.(Arg337*)	CA128584	NS	N/A	38	0	Pathogenic	PVS1, PS4, PM2	M/A		MDS-RCC	14	M	-7					26702063
Patient 1	N/A	3:128202711G>A	c.1009C>T	p.(Arg337*)	CA128584	NS	N/A	38	0	Pathogenic	PVS1, PS4, PM2	ID, M/A, HA, L	Yes	MDS	24	F	NK		Monocytopenia, leukopenia,	Erythema nodosum, Esophageal candidiasis, P. jirovecii, lung infections, pleural Staphylococcus aureus, invasive pulmonary aspergillosis, Pseudomonas aeruginosa nosocomial pneumonia, NTM		27894982
Patient 1	N/A	3:128202711G>A	c.1009C>T	p.(Arg337*)	CA128584	NS	N/A	38	0	Pathogenic	PVS1, PS4, PM2	M/A, HA, ID		MDS	12	F			Lymphopenia, Neutropenia			28747912
P2	F	3:128202711G>A	c.1009C>T	p.(Arg337*)	CA128584	NS	N/A	38	0	Pathogenic	PVS1, PS4, PM2	M/A, HA, ID		MDS	11	M	-7		Cytopenia	Refractory plantar warts, recurrent mouth aphthous ulcers		27416790
Emb-03	N/A	3:128202711G>A	c.1009C>T	p.(Arg337*)	CA128584	NS	N/A	38	0	Pathogenic	PVS1, PS4, PM2	M/A, L	Yes (6)	MDS/AML	12	F	-7			None		21892158
42/41.I.1	N/A	3:128202711G>A	c.1009C>T	p.(Arg337*)	CA128584	NS	N/A	38	0	Pathogenic	PVS1, PS4, PM2	M/A, ID, HA, L	Yes (9)	MDS-RCMD	44	F	-7	ASXL1 (E635fs*)	Cytopenia - B/NK/mono (9)	HSV		24077845; 23502222; 24227816; 25359990
Patient 1	N/A	3:128202711G>A	c.1009C>T	p.(Arg337*)	CA128584	NS	N/A	38	0	Pathogenic	PVS1, PS4, PM2	ID, HA		N/A	N/A	F	N/A	N/A	leukopenia, Neutropenia, low NK cells	splenomegaly, CMV infection, HLH. recurrent viral and fungal infections		33684095
D492	N/A	3:128202702del	c.1017+1del	p.?	N/A	SPL	N/A	N/A	0	Pathogenic	PVS1, PS4_Supporting, PM2	M/A		MDS-RAEB/RCC	17	M	-7					26702063
SAPATH #3	N/A	3:128202701A>C	c.1017+2T>G	p.?	CA354404216	SPL	N/A	35	0	Pathogenic	PVS1, PS4_Moderate, PM2	M/A, ID		MDS	19	M	-7	SETBP1	Monocytopenia	Warts, severe acne		22147895
Patient 10	N/A	3:128202701A>C	c.1017+2T>G	p.?	CA354404216	SPL	N/A	N/A	0	Pathogenic	PVS1, PS4_Moderate, PM2	M/A, ID, HA		MDS	19	M			Monocytopenia	Warts, severe acne		22147895
Japanese man	D	3:128202701A>G	c.1017+2T>C	p.?	N/A	SPL	N/A	N/A	0	Pathogenic	PVS1, PS2, PS4_Supporting, PM2	M/A, HA, L, ID	Yes (<33)	MDS	<33	M			Anemia, lymphopenia, no monocytes, thrombocytopenia	Severe warts (17), HPV	Anal canal cancer	29178327
Mother, 6.II.1	F	3:128202163-128202190del	c.1017+513_1017+540del [c.1017+512del28]	p.? INT enhancer (ETS site)	CA130385	REG	N/A	N/A	0	Likely Pathogenic	PS3_Supporting, PS4_Moderate, PM1, PM2	M/A, ID, HA		MDS	27	F			Monocytopenia & B-cell & NK-cell deficiency with variable neutropenia and anemia (22)	Streptococcus (Group C) and osteomyelitis (22), M.tuberculosis, granulomatous mediastinitis, HPV	Vulvar and cervical intraepithelial neoplasia	22996659; 23502222
6.I.1R, 6.I.1, Patient 5, 25	F	3:128202163-128202190del	c.1017+513_1017+540del [c.1017+512del28]	p.? INT enhancer (ETS site)	CA130385	REG	N/A	N/A	0	Likely Pathogenic	PS3_Supporting, PS4_Moderate, PM1, PM2	M/A, L	Yes (13)	Trilineage dysplasia (MDS?)	N/A	M	NK		Monocytopenia & B-cell & NK-cell deficiency			24227816; 23502222; 20040766; 453969; 23365458; 22996659; 24077845
25.I.1	F	3:128202131G>A	c.1017+572C>T	p.? INT enhancer (ETS site)	CA891842731	REG	N/A	21.1	0	Pathogenic	PS3, PS4, PM1, PM2, PP1_Strong	M/A, ID, HA		MDS	13	N/A			Cytopenia - T/B/NK/mono	HPV, Mycobacterium kansasii, MAC		23502222
25.II.1/ 2	F	3:128202131G>A	c.1017+572C>T	p.? INT enhancer (ETS site)	CA891842731	REG	N/A	21.1	0	Pathogenic	PS3, PS4, PM1, PM2, PP1_Strong	M/A		MDS-RCMD	34	M						24227816; 24077845; 23502222
6.II.1/ Patient 5/ 25	F	3:128202131G>A	c.1017+572C>T	p.? INT enhancer (ETS site)	CA891842731	REG	N/A	21.1	0	Pathogenic	PS3, PS4, PM1, PM2, PP1_Strong	M/A, ID, HA		MDS-RCMD	26	F			Cytopenia - B/NK/mono (22),	HPV, Group C Strep, M. tuberculosis		24227816; 23502222; 23365458; 20040766; 22996659; 24077845
28.I.1/ 36	N/A	3:128202131G>A	c.1017+572C>T	p.? INT enhancer (ETS site)	CA891842731	REG	N/A	21.1	0	Pathogenic	PS3, PS4, PM1, PM2, PP1_Strong	HA, ID, M/A		MDS	24	F		ASXL1 (L866*)	Cytopenia - B/NK/mono (21), + abnormal megakaryocytes	CMV pneumonia		23502222; 24077845
4.II.1/Patient 3/ 5B	F	3:128202131G>A	c.1017+572C>T	p.? INT enhancer (ETS site)	CA891842731	REG	N/A	21.1	0	Pathogenic	PS3, PS4, PM1, PM2, PP1_Strong	M/A, ID, HA		MDS-RCMD	26	F			Cytopenia - T/B/NK/mono (26), atypical LGL	CMV, MAC, recurrent pneumonias, histoplasmosis, Disseminated M.avium, Disseminated distoplasmosis, Common variable immunodeficiency, Pulmonary alveolar proteinosis, HPVCMV, MACH capsulatum Serratia	Miscarriages, Basal and squamous cell skin carcinomas, Metastatic breast cancer,	H23502222; 23365458; 24227816; 25359990, 20040766, 21892162, 24077845
4.II.5R/ 4.II.5	F	3:128202131G>A	c.1017+572C>T	p.? INT enhancer (ETS site)	CA891842731	REG	N/A	21.1	0	Pathogenic	PS3, PS4, PM1, PM2, PP1_Strong	M/A, ID, HA		MDS-RCMD	19	F	-7		Cytopenia - B/NK (19),	HPV		24227816;23502222; 20040766
4.III.3	F	3:128202131G>A	c.1017+572C>T	p.? INT enhancer (ETS site)	CA891842731	REG	N/A	21.1	0	Pathogenic	PS3, PS4, PM1, PM2, PP1_Strong	ID, HA		None	N/A	N/A			Cytopenia - NK (21),	none		23502222
4.I.1R/ 4.I.1/Patient ID#24W	F	3:128202131G>A	c.1017+572C>T	p.? INT enhancer (ETS site)	CA891842731	REG	N/A	21.1	0	Pathogenic	PS3, PS4, PM1, PM2, PP1_Strong	M/A,HA, CMML, ID		MDS/MPN (CMML)	78	M	NK	TET2 (I565Nfs*2), TET2 (V1639Afs*53), TET2 (S1870P)	atypical LGL, Monocytosis (78),	HPV		24227816; 23502222; 24077845; 20040766; 23365458; 30578959
4.III.1R	F	3:128202131G>A	c.1017+572C>T	p.? INT enhancer (ETS site)	CA891842731	REG	N/A	21.1	0	Pathogenic	PS3, PS4, PM1, PM2, PP1_Strong	L	Yes (30)	None	N/A	M						24227816
4.III.2R/ 4.III.2	F	3:128202131G>A	c.1017+572C>T	p.? INT enhancer (ETS site)	CA891842731	REG	N/A	21.1	0	Pathogenic	PS3, PS4, PM1, PM2, PP1_Strong	ID/HA		None	N/A	F			Cytopenia - NK (23),			24227816; 23502222
UPN4 RCC	F	3:128202131G>A	c.1017+572C>T	p.? INT enhancer (ETS site)	CA891842731	REG	N/A	21.1	0	Pathogenic	PS3, PS4, PM1, PM2, PP1_Strong	M/A, ID		MDS-RCC	17	N/A	-7			chronic active EBV infection		27013649
1001-001	F	3:128202131G>A	c.1017+572C>T	p.? INT enhancer (ETS site)	CA891842731	REG	N/A	21.1	0	Pathogenic	PS3, PS4, PM1, PM2, PP1_Strong	M/A		RCMD (MDS)	15	F	NK	ASXL1 L866*				26492932
1001-004	F	3:128202131G>A	c.1017+572C>T	p.? INT enhancer (ETS site)	CA891842731	REG	N/A	21.1	0	Pathogenic	PS3, PS4, PM1, PM2, PP1_Strong	M/A		MDS	25	F						26492932
1001-005	F	3:128202131G>A	c.1017+572C>T	p.? INT enhancer (ETS site)	CA891842731	REG	N/A	21.1	0	Pathogenic	PS3, PS4, PM1, PM2, PP1_Strong	M/A		MDS, AML	13, 20	F	NK					26492932
1001-006	F	3:128202131G>A	c.1017+572C>T	p.? INT enhancer (ETS site)	CA891842731	REG	N/A	21.1	0	Pathogenic	PS3, PS4, PM1, PM2, PP1_Strong	M/A		MDS	13	F						26492932
CZ054	N/A	3:128202131G>A	c.1017+572C>T	p.? INT enhancer (ETS site)	CA891842731	REG	N/A	21.1	0	Pathogenic	PS3, PS4, PM1, PM2, PP1_Strong	M/A		MDS-RCC	17	M	-7					26702063
CZ057	N/A	3:128202131G>A	c.1017+572C>T	p.? INT enhancer (ETS site)	CA891842731	REG	N/A	21.1	0	Pathogenic	PS3, PS4, PM1, PM2, PP1_Strong	M/A		MDS-RAEB/AML	17	M	-7					26702063
CZ061	N/A	3:128202131G>A	c.1017+572C>T	p.? INT enhancer (ETS site)	CA891842731	REG	N/A	21.1	0	Pathogenic	PS3, PS4, PM1, PM2, PP1_Strong	M/A		MDS-RCC	17	M	NK					26702063
UPN6 RCC	F	3:128202131G>A	c.1017+572C>T	p.? INT enhancer (ETS site)	CA891842731	REG	N/A	21.1	0	Pathogenic	PS3, PS4, PM1, PM2, PP1_Strong	M/A		MDS-RCC	17	N/A					recurrent orthastatic collapses	27013649
Patient 1	F	3:128202131G>A	c.1017+572C>T	p.? INT enhancer (ETS site)	CA891842732	REG	N/A	21.1	0	Pathogenic	PS3, PS4, PM1, PM2, PP1_Strong	M/A, HA, ID		MDS	18	F	+1q (29)		Mild pancytopenia (18), severe monocytopenia (29)	Herpes labialis (childhood), genital HPV	Melanoma (29)	29156497
Patient 1	N/A	3:128202131G>A	c.1017+572C>T	p.? INT enhancer (ETS site)	CA891842731	REG	N/A	21.1	0	Pathogenic	PS3, PS4, PM1, PM2, PP1_Strong	HA, ID		None	N/A	M			hypocellular marrow, aberrant myeloblasts monocytopenia, NK-, B- (24)	Warts, Panniculitis,		32914014
Patient 1	N/A	3:128202131G>A	c.1017+572C>T	p.? INT enhancer (ETS site)	CA891842731	REG	N/A	21.1	0	Pathogenic	PS3, PS4, PM1, PM2, PP1_Strong	M/A, HA, ID		AML	13	F			Thrombocytopenia, panhypogammaglobulinemia	Few, non-severe infections,limited, panhypogammaglobulinemia		31710708
Patient ID#17	N/A	3:128202131G>A	c.1017+572C>T	p.? INT enhancer (ETS site)	CA891842731	REG	N/A	21.1	0	Pathogenic	PS3, PS4, PM1, PM2, PP1_Strong	HA, ID		None	N/A	M	+8	ASXL1 (Q692*)	Cytopenia: BMF, Monocytopenia, Lymphopenia (41)	HPV, NTM		30578959
P16*	F	3:128202131G>A	c.1017+572C>T	p.? INT enhancer (ETS site)	CA891842731	REG	N/A	21.1	0	Pathogenic	PS3, PS4, PM1, PM2, PP1_Strong	M/A, ID		MDS	22	M	der(Y)t(Y;1)(q11.23;q21)			Pneumonia,cutaneous warts,		29724903
Patient ID#4	N/A	3:128202131G>A	c.1017+572C>T	p.? INT enhancer (ETS site)	CA891842731	REG	N/A	21.1	0	Pathogenic	PS3, PS4, PM1, PM2, PP1_Strong	ALL		ALL	12.3	N/A	-7, Other					32088370
Patient ID#23	N/A	3:128202131G>A	c.1017+572C>T	p.? INT enhancer (ETS site)	CA891842731	REG	N/A	21.1	0	Pathogenic	PS3, PS4, PM1, PM2, PP1_Strong	ID		None	61	M	NK	CEBPA (Q311*)		HPV		30578959
13/11.II.1	N/A	3:128202131G>A	c.1017+572C>T	p.? INT enhancer (ETS site)	CA891842731	REG	N/A	21.1	0	Pathogenic	PS3, PS4, PM1, PM2, PP1_Strong	HA, M/A, ID		MDS-RCUD	31	F	NK	ASXL1 (D1127N)	Megakaryocyte atypia (57), Cytopenia - B/NK/mono (9), + abnormal megakaryocytes	HPV, VZV, treatment-resistant Candida thrush and vaginitis		24227816; 25359990; 24077845; 23502222; 20040766
51	N/A	3:128202131G>A	c.1017+572C>T	p.? INT enhancer (ETS site)	CA891842731	REG	N/A	21.1	0	Pathogenic	PS3, PS4, PM1, PM2, PP1_Strong	M/A, ID		MDS-RCMD	19	F	der(1;7)(q10;p10), +1, +8,		B/NK deficiency			25359990
Patient 1	N/A	3:128202131G>A	c.1017+572C>T	p.? INT enhancer (ETS site)	CA891842731	REG	N/A	21.1	0	Pathogenic	PS3, PS4, PM1, PM2, PP1_Strong	ID, B-ALL, HA		B-ALL	11	F	-7		Pancytopenia	Apergillus, pneumonia, mycobacterium kansasii, fusarium		27232273
SAPATH #4	N/A	3:128202131G>A	c.1017+572C>T	p.? INT enhancer (ETS site)	CA891842731	REG	N/A	21.1	0	Pathogenic	PS3, PS4, PM1, PM2, PP1_Strong	ID		None	<44	F			Monocytopenia, leukopenia	Mybobacterium activated complex (MAC), warts		SAPath (unpublished)
A056	N/A	3:128200778_128200798del	c.1018-11_1027del	p.?	N/A	SPL	N/A	N/A	0	Pathogenic	PVS1, PS4_Supporting, PM2	M/A		MDS-RAEB	16.4	M	-7					26702063
D680	N/A	3:128200768_128200797del	c.1018-10_1037del	p.?	N/A	SPL	N/A	N/A	0	Pathogenic	PVS1, PS4_Moderate, PM2	M/A		MDS-RCC	12	M	-7					26702063
D807	N/A	3:128200768_128200797del	c.1018-10_1037del	p.?	N/A	SPL	N/A	N/A	0	Pathogenic	PVS1, PS4_Moderate, PM2	M/A		MDS-RCC	13	M	NK					26702063
30-16.I.1	N/A	3:128200774_128200790del	c.1018-3_1031del	p.? [A341Rfs*38]	N/A	SPL	N/A	N/A	0	Pathogenic	PVS1, PS4_Moderate, PM2	L, ID	Yes (9)	None	N/A	N/A				HPV		24345756
Emb-05	N/A	3:128200774_128200790del	c.1018-3_1031del	p.? [A341Rfs*38]	N/A	SPL	N/A	N/A	0	Pathogenic	PVS1, PS4_Moderate, PM2	L, HA, ID, HL	Yes (birth)	None	N/A	F			Low CD4/CD8 ratio	Cutaneous warts with malignant transformation to anogenital dysplasia, Low CD4/CD8 ratio		21892158
Family 3 - Patient 5	F	3:128200789T>C	c.1018-2A>G	p.?	CA354413717	SPL	N/A	N/A	0	Pathogenic	PVS1, PS4_Moderate, PM2	M/A		MDS	N/A	M	-7	ASXL1 (G646Wfs*12), SETBP1 (D858N)				26022708
Family 3 - Patient 6	F	3:128200789T>C	c.1018-2A>G	p.?	CA354413717	SPL	N/A	N/A	0	Pathogenic	PVS1, PS4_Moderate, PM2	L	Yes	None	N/A	N/A		none				26022708
I126	N/A	3:128200789T>A	c.1018-2A>T	p.?	CA354413716	SPL	N/A	N/A	0	Pathogenic	PVS1, PS4_Supporting, PM2	M/A		MDS-RAEB/RCC	5	F	-7					26702063
12.I.1	N/A	3:128200788C>T	c.1018-1 G>A	p.? [S340-N381del]	CA354413715	DEL	N/A	N/A	0	Likely Pathogenic	PVS1_Strong, PS4_Moderate, PM2	M/A, ID		MDS	22	N/A				HPV, Myco, Lung, AI, MonoMAC		24345756
24.I.1/18/ Kindred 24	N/A	3:128200788C>T	c.1018-1G>A	p.? [S340-N381del]	CA354413715	DEL	N/A	N/A	0	Likely Pathogenic	PVS1_Strong, PS4_Moderate, PM2	M/A,HA, ID		MDS-RCMD	44	F	der(22)t(1;22)(q12;p13)/ der(15)t(1;15)(q12;p13)	ASXL1 (G646fs*)	atypical LGL, Monocytopenia & B-cell, NK-cell and T-cell lymphocytopenia			24227816; 25359990; 21670465; 24077845
Subject 4/ 4.I.1	N/A	3:128200788C>A	c.1018-1G>T	p.? [S340-N381del]	CA354413715	DEL	N/A	N/A	0	Likely Pathogenic	PVS1_Strong, PS4_Supporting, PM2	HA,ID		None	N/A	N/A			DCML deficiency	Recurrent erythema nodosum and HPV infection (23), more than 3 episodes of recurrent bacterial sinusitis, otitis, or other URTI, autoimmunity		21810969; 21765025;24345756
P17*	F	3:128200777_128200787del	c.1018_1028del	p.(Ser340Lysfs*40)	N/A	FS	N/A	N/A	0	Pathogenic	PVS1, PS4_Moderate, PM2	M/A, ID		MDS	10	N/A	NK			Mycobacteriosis (M. genavense)		29724903
P17 (daughter)	F	3:128200777_128200787del	c.1018_1028del	p.(Ser340Lysfs*40)	N/A	FS	N/A	N/A	0	Pathogenic	PVS1, PS4_Moderate, PM2	ID		None	N/A	F	Nk			Pneumonia		29724903
Patient ID#6	N/A	3:128200786del	c.1019del	p.(Ser340Trpfs*47)	N/A	FS	N/A	N/A	0	Pathogenic	PVS1, PS4_Supporting, PM2	M/A		MDS-RCC	8	M	-7					31340620
Patient 1	N/A	3:128200785_128200786insCTGCCTTGCCCTCCCAGTCG	c.1019_1020insCGACTGGGAGGGCAAGGCAG	p.(Ala341Aspfs*53)	CA916079814	FS	N/A	N/A	0	Pathogenic	PVS1, PS4_Supporting, PM2	M/A, HA, L, ID	Yes	MDS	9	F			Pancytopenia, hypercellular marrow, neutropenia, B-, NK-	Warts		29189513
Patient 1	N/A	3:128200784del	c.1021del	p.(Ala341Profs*46)	CA915941557	FS	N/A	N/A	0	Pathogenic	PVS1, PS4_Supporting, PM2	HA, ID, L	Yes	None	N/A	M			Pancytopenia, monocytopenia, reduced lymphocytes, megakaryocyte reduction (7)	pneumonia, bronchitis, sinusitis, warts, West-nile virus		30697248
Emb-04	N/A	3:128200781_128200784del	c.1021_1024del [c.1019_1022del]	p.(Ala341Profs*45)	N/A	FS	N/A	N/A	0	Pathogenic	PVS1, PS4_Supporting, PM2	L, M/A, HL	Yes (6)	MDS	11	M				None		21892158
S1M	F	3:128200774_ 128200784del	c.1021_1031del	p.(Ala341Serfs*39)	N/A	FS	N/A	N/A	0	Pathogenic	PVS1, PS4_Moderate, PM2	M/A, ID	No	MDS	11	M	-7		Pancytopenia (11)			33957466
S2F	F	3:128200774_ 128200784del	c.1021_1031del	p.(Ala341Serfs*39)	N/A	FS	N/A	N/A	0	Pathogenic	PVS1, PS4_Moderate, PM2	M/A	No	AML	13	F	-7					33957466
S3F	F	3:128200774_ 128200784del	c.1021_1031del	p.(Ala341Serfs*39)	N/A	FS	N/A	N/A	0	Pathogenic	PVS1, PS4_Moderate, PM2	M/A, ID	No	MDS	16	F	-7, +8 (separate clones)		Pancytopenia with macrocytosis (16)			33957466
P20*	N/A	128200783dup	c.1023dup	p.(Ala342Argfs*42)	N/A	FS	N/A	N/A	0	Pathogenic	PVS1, PS4_Supporting, PM2	M/A, ID		MDS	24	N/A	NK			Buttock abscess,, recurrent pneumonia, subcutaneous abscess, genital and cutaneous warts, septic shock		29724903
P19*/ E II.2 P5 (twin sister)	F	3:128200783del	c.1023del	p.(Ala342Profs*45)	N/A	FS	N/A	N/A	0	Pathogenic	PVS1, PS4_Moderate, PM2	ID, L	Yes	None	N/A	F	NK		Transient pancytopenia (11), Low T, B, NK, cells, DC, monocytopenia, neutropenia	Sinusitis, psoriasis, leg folliculitis, M. avium, M. kansasii, Candida, Aspergillosis, cutaneous and genital warts (HPV)	Died (27) Mycobacteriosis	29724903, 33417088
P19/ E II.3 P6 (twin sister)	F	3:128200783del	c.1023del	p.(Ala342Profs*45)	N/A	FS	N/A	N/A	0	Pathogenic	PVS1, PS4_Moderate, PM2	ID, L	Yes	None	N/A	F	NK		Low T, B, NK cells, monocytopenia	Cutaneous warts (HPV), Pyelonephritis, M.kansasii		29724903, 33417088
Patient ID#11	N/A	3:128200779_128200781del	c.1024_1026del [c.1021_1023]	p.(Ala342del)l [341delA]	N/A	DEL	N/A	N/A	0	Pathogenic	PVS1, PS4_Moderate, PM2	M/A		MDS-RAEBt/AML	14	N/A	-7					32088370
Patient ID#10	N/A	3:128200779_128200781del	c.1024_1026del [c.1021_1023]	p.(Ala342del)l [341delA]	N/A	DEL	N/A	N/A	0	Pathogenic	PVS1, PS4_Moderate, PM2	M/A		MDS-RAEBt/AML	10	N/A	-7					32088370
Patient 1	N/A	128200779_128200780insCGGC	c.1025_1026insGCCG	p.(Arg343Profs*42) [A342Gfs*41]	N/A	FS	N/A	N/A	0	Pathogenic	PVS1, PS4_Supporting, PM2	ID, HA		None	N/A	F			AA, Leukopenia, thrombocytopenia, and lymphopenia	Severe VZV, CMV, HSV, Interstitial lung disease		23365458; 2543925
Patient 2	N/A	3:128200776_128200785dup	c.1020_1029dup	p.(Arg344Glyfs*43	N/A	FS	N/A	N/A	0	Pathogenic	PVS1, PS4_Moderate, PM2	M/A, HA, ID, L	Yes (5)	MDS	28	F	NK		Anaemia, thrombopenia, monocytopenia, hypergammaglobulinaemia,	pulmonary alveolar proteinosis, lymphocytic alveolitis,, warts, sclerodermiform lesions, panniculitis		28440875
P18*	N/A	3:128200776_128200785dup	c.1020_1029dup	p.(Arg344Glyfs*43	N/A	FS	N/A	N/A	0	Pathogenic	PVS1, PS4_Moderate, PM2	M/A, ID, L	Yes	MDS	27	N/A	NK			Pneumonia, PAP		29724903
Patient 1	N/A	3:128200776_128200785dup	c.1020_1029dup	p.(Arg344Glyfs*43	N/A	FS	N/A	N/A	0	Pathogenic	PVS1, PS4_Moderate, PM2	M/A, HA, ID, L	Yes (5)	MDS,	28	F			B, T and natural killer lymphopenia	stage 2 dyspnoea, dry cough and interstitial lung disease, Rare fibroblastic foci and mild chronic inflammation were noted. sPAP		27799394
Brother	F	3:128200779dupGGCG	c.1023_1026dup	p.(Arg344Glnfs*41)	N/A	FS	N/A	N/A	0	Pathogenic	PVS1, PS4_Moderate, PM2	M/A, HA		AML (MDS post-HSCT sister)	15	M	-7		Monocytopenia, neutropenia			32865708
Sister	F	3:128200779dupGGCG	c.1023_1026dup	p.(Arg344Glnfs*41)	N/A	FS	N/A	N/A	0	Pathogenic	PVS1, PS4_Moderate, PM2	M/A, ID		MDS	21	F				EBV		32865708
D569	D	3:128200756_128200774del	c.1031_1049del	p.(Arg344Lysfs*37)	N/A	FS	N/A	N/A	0	Pathogenic	PVS1, PS2, PS4_Supporting, PM2	M/A		MDS-RCC	10	F	NK					26702063
Patient ID#5	N/A	N/A	N/A	p.(Arg344Lysfs*40)		FS	N/A	N/A	0	Pathogenic	PVS1, PS4_Supporting, PM2	M/A		MDS-EB	7	M	NK					31340620
III-1	F	3:128200771_128200772insGCCGCCAGAAGAGCCGCCACAAGAAGA	c.1034_1035insTCTTCTTGTGGCGGCTCTTCTGGCGGC	Ala345_Gly346insLLVAALLAA (A345delinsALLVAALLAA)	N/A	INDEL	N/A	N/A	0	Likely Pathogenic	PS3_Supporting, PS4_Moderate, PM2, PM4	HA, ID, L	Yes (8)	None	N/A	F	der(1;15)(q10;q10), +8	None detected	Anemia (8), thromboctyopenia (8), low NK and CD4+ T cells (29), dyserythropoiesis (29)	Warts		32286542
II-1	F	3:128200771_128200772insGCCGCCAGAAGAGCCGCCACAAGAAGA	c.1034_1035insTCTTCTTGTGGCGGCTCTTCTGGCGGC	Ala345_Gly346insLLVAALLAA (A345delinsALLVAALLAA)	N/A	INDEL	N/A	N/A	0	Likely Pathogenic	PS3_Supporting, PS4_Moderate, PM2, PM4	HA		None	N/A	F			Monocytopenia (50)			32286542
K II.1 P13	N/A	3:128200769_128200770insGGCCAGA	c.1035_1036ins TCTGGCC	p.(Gly346Serfs*40)	N/A	FS	N/A	N/A	0	Pathogenic	PVS1, PS4_Supporting, PM2	M/A, ID, HA		MDS (Hypoplasia)		M			Low B, NK cells, monocytopenia, inferior vena cava thrombosis	M.kansasii, C.freundii, Staphylococcus, Candida	Deafness	33417088
CZ053	D	3:128200769_128200772dup	c.1035_1038dup	p.(Thr347Argfs*38)	N/A	FS	N/A	N/A	0	Pathogenic	PVS1, PS2, PS4_Supporting, PM2	M/A		MDS-RAEB	4.4	M	-7					26702063
000	N/A	3:128200767_ 128200782	c.1023_1038dup [c.1038_1039insCGCCAGAAGAGCCGGC]	p.(Thr347Argfs*42)	N/A	FS	N/A	N/A	0	Pathogenic	PVS1, PS4_Supporting, PM2	M/A		MDS-RCC	3	F	-7					31340620
Patient 2	F	N/A	16bp tandem dup	p.(Thr347fs)	N/A	FS	N/A	N/A	0	Pathogenic	PVS1, PS4_Moderate, PM2	ID, HA		None	N/A	M			Pancytopenia, monocytopenia (7)	Recurrent infections (4), VZV (7)		30564229
Patient 3 (Mother patient 2)	F	N/A	16bp tandem dup	p.(Thr347fs)	N/A	FS	N/A	N/A	0	Pathogenic	PVS1, PS4_Moderate, PM2	ID, HA		None	N/A	F			monocytopenia, low B cells, NK cells and CD4 T cells (23)	Warts (23)		30564229
Patient 1	N/A	3:128200764del	c.1041del	p.(Cys348Valfs*39)	N/A	FS	N/A	N/A	0	Pathogenic	PVS1, PS4_Supporting, PM2	ID, M/A, HA		MDS	0.17	F	-7		Monocytosis	acne, disseminated warts, lymphadenopathy		28234738
B032	D	3:128200759C>A	c.1046G>T	p.(Cys349Phe) [C348F]	CA354413654	MS	0.968	29.3	0	Likely Pathogenic	PS2, PS4_Supporting, PM1, PM2, PM5, PP3	M/A		MDS-RAEB-t	12	F	-7					26702063
P21*	D	3:128200760A>G	c.1045T>C	p.(Cys349Arg)	CA354413659	MS	0.9639	34	0	Pathogenic	PS2, PS4_Supporting, PM1, PM2, PM5, PP3	M/A, ID		MDS	20	M	46,XY,der(3)t dic(1;3)(p11; p25)	ASXL1 (37%), TET2 (3%), U2AF1 (VAF 2%)		Cutaneous warts, viral meningitis, oral HSV, mycobacterial pulmonary infection, Erythema nodosum		29724903, 30280306
Patient 1	N/A	3:128200760A>C	c.1045T>G	p.(Cys349Gly)	CA354413658	MS	0.97	34	0	Likely Pathogenic	PS4_Supporting, PM1, PM2, PM5, PP3	ID, M/A,L	Yes (16)	MDS	17	F			Neutropenia	Mycobacterium abscessus infections, warts (Verruca vulgares) upper respiratory tract infections, pneumonia with sepsis, otitis media		29947977
Patient ID#12	N/A	3:128200753T>C	c.1052A>G	p.(Asn351Ser)	CA354413641	MS	0.957	29.5	0	Likely Pathogenic	PS4_Supporting, PM1, PM2, PP3	M/A		MDS-RCC	19.8	N/A	-7					32088370
#7	F	3:128200751A>G	c.1054T>C	p.(Cys352Arg)	CA208292	MS	0.9549	29.8	0	Likely Pathogenic	PS4_Supporting, PM1, PM2, PM5, PP3	M/A		MDS/AL	N/A	N/A						28104920
D184	N/A	3:128200751A>C	c.1054T>G	p.(Cys352Gly)	CA354413636	MS	0.962	30	0	Likely Pathogenic	PS4_Supporting, PM1, PM2, PM5, PP33	M/A		MDS-RAEB/AML	8	F	-7					26702063
Patient	N/A	3:128200751del	c.1054del	p.(Cys352Valfs*35)	N/A	FS	N/A	N/A	0	Pathogenic	PVS1, PS4_Supporting, PM2	ID, M/A, HA, L	Yes (7)	MDS-RCMD	20	F	NK		Profound monocytopenia, B/NK-cell lymphocytopenia (20)	Warts (18), EBV and acute tonsillitis (20)	Sensorineural deafness (4), hepatosplenomegaly and bilateral pleural effusion, main lymphatic tract hypoplasia in both legs (20)	26767875
Patient ID#7	N/A	3:128200750C>A	c.1055G>T	p.(Cys352Phe)	CA354413633	MS	0.9689	32	0	Likely Pathogenic	PS4_Supporting, PM1, PM2, PM5, PP3	M/A		AML	10	M	der(1;7)(q10;p10),+1					31340620
P22*	F	3:128200745T>G	c.1060A>C	p.(Thr354Pro)	CA354413620	MS	0.9399	28.2	0	Pathogenic	PS2, PS4_Moderate, PM1, PM2, PM5, PP3	M/A, ID		MDS	15	N/A	NK			Cutaneous warts, buccal HSV, recurrent sinusitis, Granulomatous dermatitis lupus-like		29724903
Patient 3	D	3:128200745T>G	c.1060A>C	p.(Thr354Pro)	CA354413620	MS	0.9399	28.2	0	Pathogenic	PS2, PS4_Moderate, PM1, PM2, PM5, PP3	M/A ID,L, HA	Yes	MDS	11	F	NK		Anaemia, thrombopenia, monocytopenia, B‐cell lymphopenia, low level of IgA,	Recurrent labial herpes (childhood). Warts. Lupoid lesions of the face (10): granulomatous aseptic lesions. , Recurrent ear, nose and throat infections (childhood). Influenza		28440875
18- 9.III.1	F	3:128200744G>A	c.1061C>T	p.(Thr354Met)	CA128580	MS	0.9139	31	0	Pathogenic	PS3, PS4, PM1, PM2, PM5, PP1_Strong, PP3	M/A, ID		MDS	31	N/A				HPV, Myco, Lung,		24345756; 4508672
19- 9.III.2	F	3:128200744G>A	c.1061C>T	p.(Thr354Met)	CA128580	MS	0.9139	31	0	Pathogenic	PS3, PS4, PM1, PM2, PM5, PP1_Strong, PP3	ID		None	N/A	N/A				HPV		24345756; 4508672
22 - 9.III.	F	3:128200744G>A	c.1061C>T	p.(Thr354Met)	CA128580	MS	0.9139	31	0	Pathogenic	PS3, PS4, PM1, PM2, PM5, PP1_Strong, PP3	M/A, ID		MDS	17	N/A	+8			AI (auto immunity)		24345756; 4508672
17.I.1/ 17/ Patient 4/ Kindred 17	F	3:128200744G>A	c.1061C>T	p.(Thr354Met)	CA128580	MS	0.9139	31	0	Pathogenic	PS3, PS4, PM1, PM2, PM5, PP1_Strong, PP3	M/A, ID, HA		MDS-RCMD	32	M	+8		Monocytopenia & B-cell, NK-cell and T-cell lymphocytopenia	Disseminated M.kansasii, Severe HPV, Severe Trychophyton rubrum		24227816; 25359990; 21670465; 23365458
19.II.1/ Kindred 19	F	3:128200744G>A	c.1061C>T	p.(Thr354Met)	CA128580	MS	0.9139	31	0	Pathogenic	PS3, PS4, PM1, PM2, PM5, PP1_Strong, PP3	ID, HA		None	N/A	M			Cytopenia - B/NK/mono (20	NTM, EBV		24227816; 23502222; 21670465; 21670465
35.III.3/1	F	3:128200744G>A	c.1061C>T	p.(Thr354Met)	CA128580	MS	0.9139	31	0	Pathogenic	PS3, PS4, PM1, PM2, PM5, PP1_Strong, PP3	M/A, ID		MDS-RCMD	32	M	+8					24227816; 25359990; 23502222; 24077845; 21892162
1003-001	F	3:128200744G>A	c.1061C>T	p.(Thr354Met)	CA128580	MS	0.9139	31	0	Pathogenic	PS3, PS4, PM1, PM2, PM5, PP1_Strong, PP3	M/A		MDS/AML	68	F						26492932
1003-003	F	3:128200744G>A	c.1061C>T	p.(Thr354Met)	CA128580	MS	0.9139	31	0	Pathogenic	PS3, PS4, PM1, PM2, PM5, PP1_Strong, PP3	M/A		MDS/AML	68	M						26492932
P1 (1 family)	F	3:128200744G>A	c.1061C>T	p.(Thr354Met)	CA128580	MS	0.9139	31	0	Pathogenic	PS3, PS4, PM1, PM2, PM5, PP1_Strong, PP3	ID, M/A		MDS	19	F			monocytopenia, thrombocytopenia, B cell lymphocytopenia, dendritic cell deficiency	Chronic inflammation, apthous-like ulcers		29588856
P1	F	3:128200744G>A	c.1061C>T	p.(Thr354Met)	CA128580	MS	0.9139	31	0	Pathogenic	PS3, PS4, PM1, PM2, PM5, PP1_Strong, PP3	ID, M/A, HA		MDS-RAEB2	30	M			Monocytopenia, Thrombocytopenia	pleuritis, perimalleolar ulcers, thrombophlebitis, vascultis, sinusitis, arthritis, M. kansasii infection, splenic inflammation, fungal infections		31035956
86.1	N/A	3:128200744G>A	c.1061C>T	p.(Thr354Met)	CA128580	MS	0.9139	31	0	Pathogenic	PS3, PS4, PM1, PM2, PM5, PP1_Strong, PP3	ID		None	N/A	F						27577878
Patient 4	F	3:128200744G>A	c.1061C>T	p.(Thr354Met)	CA128580	MS	0.9139	31	0	Pathogenic	PS3, PS4, PM1, PM2, PM5, PP1_Strong, PP3	HA, ID		None	N/A	F			BM aplasia (14), anemia, thrombocytopenia	CMV pneumonia (23), warts,		28747912; 21670465
Patient 1	F	3:128200744G>A	c.1061C>T	p.(Thr354Met)	CA128580	MS	0.9139	31	0	Pathogenic	PS3, PS4, PM1, PM2, PM5, PP1_Strong, PP3	ID, HA, L	Yes	None	N/A	F			depletion of NK and B cells (37)	Warts, pneumonia, bronchiectasis		28947108
Patient 1	N/A	3:128200744G>A	c.1061C>T	p.(Thr354Met)	CA128580	MS	0.9139	31	0	Pathogenic	PS3, PS4, PM1, PM2, PM5, PP1_Strong, PP3	ID, HA		None	N/A	F			pancytopenia, monocytopenia, B- and NK- (18)	HLH, MRSA, CMV, urticarial rash		31350183
Patient 1 (FHCRC-97)	F	3:128200744G>A	c.1061C>T	p.(Thr354Met)	CA128580	MS	0.9139	31	0	Pathogenic	PS3, PS4, PM1, PM2, PM5, PP1_Strong, PP3	M/A, ID, HA		MDS	10	F	-5q	biCEBPA	AA	Recurrent febrile illness, parainfluenza, mycoplasma		22147895
Patient 2 (FHCRC-84)	F	3:128200744G>A	c.1061C>T	p.(Thr354Met)	CA128580	MS	0.9139	31	0	Pathogenic	PS3, PS4, PM1, PM2, PM5, PP1_Strong, PP3	M/A, HA		MDS	14	F	-7		Thromobocytopenia	No		22147895
Patient 3 (FHCRC-95)	F	3:128200744G>A	c.1061C>T	p.(Thr354Met)	CA128580	MS	0.9139	31	0	Pathogenic	PS3, PS4, PM1, PM2, PM5, PP1_Strong, PP3	M/A, ID, HA		MDS	44	F	+8		leukopenia, anemia, thrombocytopenia	Recurrent infections (pneumonias) as a child		22147895
Pedigree 1-I-2	F	3:128200744G>A	c.1061C>T	p.(Thr354Met)	CA128580	MS	0.9139	31	0	Pathogenic	PS3, PS4, PM1, PM2, PM5, PP1_Strong, PP3	M/A		Leukaemia	<42	N/A						21892162
Pedigree 1-II-2	F	3:128200744G>A	c.1061C>T	p.(Thr354Met)	CA128580	MS	0.9139	31	0	Pathogenic	PS3, PS4, PM1, PM2, PM5, PP1_Strong, PP3	M/A		MDS/AML	36	F						21892162
Pedigree 1-II-4	F	3:128200744G>A	c.1061C>T	p.(Thr354Met)	CA128580	MS	0.9139	31	0	Pathogenic	PS3, PS4, PM1, PM2, PM5, PP1_Strong, PP3	M/A		AML	<50	F						21892162
Pedigree 1-III-2	F	3:128200744G>A	c.1061C>T	p.(Thr354Met)	CA128580	MS	0.9139	31	0	Pathogenic	PS3, PS4, PM1, PM2, PM5, PP1_Strong, PP3	M/A		MDS/AML	16	M	iso1q					21892162
Pedigree 1-III-4	F	3:128200744G>A	c.1061C>T	p.(Thr354Met)	CA128580	MS	0.9139	31	0	Pathogenic	PS3, PS4, PM1, PM2, PM5, PP1_Strong, PP3	M/A		MDS/AML	<32	F						21892162
Pedigree 1-III-9	F	3:128200744G>A	c.1061C>T	p.(Thr354Met)	CA128580	MS	0.9139	31	0	Pathogenic	PS3, PS4, PM1, PM2, PM5, PP1_Strong, PP3	M/A		MDS/AML	<30	M						21892162
Pedigree 1-IV-1	F	3:128200744G>A	c.1061C>T	p.(Thr354Met)	CA128580	MS	0.9139	31	0	Pathogenic	PS3, PS4, PM1, PM2, PM5, PP1_Strong, PP3	M/A		MDS/AML	teenager	M	-7, +21	SETBP1 (G870S), RUNX1 (R201*), ASXL1 (G646fs*), CSF3R (Q768*), NF1 (I697fs*), NRAS (G13V)				21892162
Pedigree 1-IV-2	F	3:128200744G>A	c.1061C>T	p.(Thr354Met)	CA128580	MS	0.9139	31	0	Pathogenic	PS3, PS4, PM1, PM2, PM5, PP1_Strong, PP3	M/A		MDS/AML	15	F						21892162
Pedigree 2-I-2	F	3:128200744G>A	c.1061C>T	p.(Thr354Met)	CA128580	MS	0.9139	31	0	Pathogenic	PS3, PS4, PM1, PM2, PM5, PP1_Strong, PP3	M/A, ID, HA		AL	<46	M			Anemia, leukopenia,	Recurrent infections, splenomegally		21892162
Pedigree 2-II-4	F	3:128200744G>A	c.1061C>T	p.(Thr354Met)	CA128580	MS	0.9139	31	0	Pathogenic	PS3, PS4, PM1, PM2, PM5, PP1_Strong, PP3	M/A		MDS	45	M	-7, +8					21892162
Pedigree 2-III-4	F	3:128200744G>A	c.1061C>T	p.(Thr354Met)	CA128580	MS	0.9139	31	0	Pathogenic	PS3, PS4, PM1, PM2, PM5, PP1_Strong, PP3	M/A		MDS	20	M	-7					21892162
Pedigree 3-II-2	F	3:128200744G>A	c.1061C>T	p.(Thr354Met)	CA128580	MS	0.9139	31	0	Pathogenic	PS3, PS4, PM1, PM2, PM5, PP1_Strong, PP3	M/A		Leukaemia	<59	F						21892162
Pedigree 3-II-4	F	3:128200744G>A	c.1061C>T	p.(Thr354Met)	CA128580	MS	0.9139	31	0	Pathogenic	PS3, PS4, PM1, PM2, PM5, PP1_Strong, PP3	HA		None	N/A	M			macrocytic anemia		cerebral haemorrhage	21892162
Pedigree 3-II-9	F	3:128200744G>A	c.1061C>T	p.(Thr354Met)	CA128580	MS	0.9139	31	0	Pathogenic	PS3, PS4, PM1, PM2, PM5, PP1_Strong, PP3	M/A		AML-M2	32	F	const. 9p21-22 variation					21892162
Pedigree 3-III-1	F	3:128200744G>A	c.1061C>T	p.(Thr354Met)	CA128580	MS	0.9139	31	0	Pathogenic	PS3, PS4, PM1, PM2, PM5, PP1_Strong, PP3	M/A		MDS/AML M2	38	M	NK					21892162
Pedigree 3-III-4	F	3:128200744G>A	c.1061C>T	p.(Thr354Met)	CA128580	MS	0.9139	31	0	Pathogenic	PS3, PS4, PM1, PM2, PM5, PP1_Strong, PP3	M/A		MDS/AML	23	M						21892162
Pedigree 3-III-6	F	3:128200744G>A	c.1061C>T	p.(Thr354Met)	CA128580	MS	0.9139	31	0	Pathogenic	PS3, PS4, PM1, PM2, PM5, PP1_Strong, PP3	M/A		MDS-RA/AML	35	M						21892162
Pedigree 3-IV-1	F	3:128200744G>A	c.1061C>T	p.(Thr354Met)	CA128580	MS	0.9139	31	0	Pathogenic	PS3, PS4, PM1, PM2, PM5, PP1_Strong, PP3	M/A		AML-M7	21	F	-7, +8, t(1q:7p)					21892162
Pedigree 3-IV-5	F	3:128200744G>A	c.1061C>T	p.(Thr354Met)	CA128580	MS	0.9139	31	0	Pathogenic	PS3, PS4, PM1, PM2, PM5, PP1_Strong, PP3	M/A		MDS	15	M	-7, const. 9p21- 22 variation					21892162
I-2	F	3:128200744G>A	c.1061C>T	p.(Thr354Met)	CA128580	MS	0.9139	31	0	Pathogenic	PS3, PS4, PM1, PM2, PM5, PP1_Strong, PP3	M/A		Leukaemia	N/A	F						22271902
II-2	F	3:128200744G>A	c.1061C>T	p.(Thr354Met)	CA128580	MS	0.9139	31	0	Pathogenic	PS3, PS4, PM1, PM2, PM5, PP1_Strong, PP3	M/A		AML	N/A	F						22271902
II-3	F	3:128200744G>A	c.1061C>T	p.(Thr354Met)	CA128580	MS	0.9139	31	0	Pathogenic	PS3, PS4, PM1, PM2, PM5, PP1_Strong, PP3	M/A		Leukaemia	N/A	M						22271902
IV-6	F	3:128200744G>A	c.1061C>T	p.(Thr354Met)	CA128580	MS	0.9139	31	0	Pathogenic	PS3, PS4, PM1, PM2, PM5, PP1_Strong, PP3	M/A, ID, HA		MDS-REAB-2	23	M	-7 iso17	ASXL1 (G646Wfs*12)	Cytopenias			22271902
IV-1	F	3:128200744G>A	c.1061C>T	p.(Thr354Met)	CA128580	MS	0.9139	31	0	Pathogenic	PS3, PS4, PM1, PM2, PM5, PP1_Strong, PP3	M/A, ID, HA		MDS-REAB-1	18	M	-7	ASXL1 (G646Wfs*12)	Monocytopenia	Recurrent minor infections (<18), warts		22271902
IV-10	F	3:128200744G>A	c.1061C>T	p.(Thr354Met)	CA128580	MS	0.9139	31	0	Pathogenic	PS3, PS4, PM1, PM2, PM5, PP1_Strong, PP3	ID, HA		None	N/A	F			Monocytopenia, Neutropenia , Reduced NK cells	Recurrent minor infections (31), but no childhood infections		22271902
Family 26-Proband	F	3:128200744G>A	c.1061C>T	p.(Thr354Met)	CA128580	MS	0.9139	31	0	Pathogenic	PS3, PS4, PM1, PM2, PM5, PP1_Strong, PP3	M/A		MDS-REAB	26	F						22533337
Family 26-sister	F	3:128200744G>A	c.1061C>T	p.(Thr354Met)	CA128580	MS	0.9139	31	0	Pathogenic	PS3, PS4, PM1, PM2, PM5, PP1_Strong, PP3	M/A		MDS	28	F						22533337
Family 26-Mother	F	3:128200744G>A	c.1061C>T	p.(Thr354Met)	CA128580	MS	0.9139	31	0	Pathogenic	PS3, PS4, PM1, PM2, PM5, PP1_Strong, PP3	M/A		MDS	<24	F						22533337
Family 26-Auntie	F	3:128200744G>A	c.1061C>T	p.(Thr354Met)	CA128580	MS	0.9139	31	0	Pathogenic	PS3, PS4, PM1, PM2, PM5, PP1_Strong, PP3	M/A		AML	<21	F						22533337
5.II.1/ Kindred 5/9	F	3:128200744G>A	c.1061C>T	p.(Thr354Met)	CA128580	MS	0.9139	31	0	Pathogenic	PS3, PS4, PM1, PM2, PM5, PP1_Strong, PP3	M/A, ID, HA		MDS-RCMD (38), AML (41)	38	F	+8, +8 replaced by monodicentric 6		Cytopenia - T/B/NK/mono	NTM, HPV MAC,Mabscessus,Mfortuitum,MRSAP aeruginosa; HPV infection (adolescence), chronic warts, M. tuberculosis (32), MAC (32), M. abscessus (34)	cervical cancer (19)	23502222; 24227816; 25359990; 20040766; 21670465;24077845; 20040766; 21892162; 20040766; 21670465
Kindred 5	F	3:128200744G>A	c.1061C>T	p.(Thr354Met)	CA128580	MS	0.9139	31	0	Pathogenic	PS3, PS4, PM1, PM2, PM5, PP1_Strong, PP3	M/A, ID, HA		AML	19	M			Blast Crisis	Recurrent HPV infections (child),		21670465
Subject 2/ 2-2.I.1	N/A	3:128200744G>A	c.1061C>T	p.(Thr354Met)	CA128580	MS	0.9139	31	0	Pathogenic	PS3, PS4, PM1, PM2, PM5, PP1_Strong, PP3	HA,ID		None	N/A	N/A			DCML deficiency	HPV, M. Kansasii, bacilli and influenza H1N1 infection (27)		21810969; 21765025; 24345756
AML_165	N/A	3:128200744G>A	c.1061C>T	p.(Thr354Met)	CA128580	MS	0.9139	31	0	Pathogenic	PS3, PS4, PM1, PM2, PM5, PP1_Strong, PP3	M/A		AML	N/A	N/A		DNMT3A (K630_R631delinsSPS*), NPM1 (L287fs*), PTPN11 (D61V), WAC (R550*)				27288520
Patient ID#25	N/A	3:128200744G>A	c.1061C>T	p.(Thr354Met)	CA128580	MS	0.9139	31	0	Pathogenic	PS3, PS4, PM1, PM2, PM5, PP1_Strong, PP3	HA		None	N/A	M	NK	N/A	Cytopenia: Hypocellular (7)	-		30578959
HEL13	F	3:128200744G>A	c.1061C>T	p.(Thr354Met)	CA128580	MS	0.9139	31	0	Pathogenic	PS3, PS4, PM1, PM2, PM5, PP1_Strong, PP3	M/A, ID		MDS-MLD	19	F	NK	SETBP1, CREBBP		Warts (childhood)	erythema nodosum, panniculitis	33510405
Pedigree-3- II-3	F	3:128200744G>A	c.1061C>T	p.(Thr354Met)	CA128580	MS	0.9139	31	0	Pathogenic	PS3, PS4, PM1, PM2, PM5, PP1_Strong, PP3	M/A		AML-M2	<41	F						21892162
P23*	F	3:128200744G>C	c.1061C>G	p.(Thr354Arg)	CA354413617	MS	0.9419	30	0	Likely Pathogenic	PS4_Supporting, PM1, PM2, PM5, PP3	M/A, ID		MDS	21	F	46,XX [20] / 92,XXXX [2]			Genital warts, pneumonia, pulmonary, aspergillosis, mycobacteriosis (M. avium), mucormycosis, Sarcoidosis hemophagocytic syndrome		29724903
Pedigree 4-II-2	F	3:128200738_128200740del	c.1065_1067del [c.1063_1065delACA]	p. (Thr358del) [355delT]	CA658820609	DEL	N/A	N/A	0	Pathogenic	PS3, PS4_Moderate, PM2, PM4	M/A		MDS-RCMD	53	M	+8			None		21892162
Pedigree 4-III-1	F	3:128200738_128200740del	c.1065_1067del [c.1063_1065delACA]	p. (Thr358del) [355delT]	CA658820609	DEL	N/A	N/A	0	Pathogenic	PS3, PS4_Moderate, PM2, PM4	M/A		MDS	13	M	-7			None		21892162
Patient 13	N/A	3:128200738_128200740del	c.1072_1074delACC	p.(Thr358del)	N/A	DEL	N/A	N/A	0	Pathogenic	PS3, PS4_Moderate, PM2, PM4	ID		None	11	M			Neutropenia, mild anemia, thrombocytopenia, low B and T cells	Warts		28602958
CZ041	N/A	3:128200710_128200739del	c.1066_1095del	p.(Thr356_Asn365del)	N/A	DEL	N/A	N/A	0	Likely Pathogenic	PS4_Supporting, PM2, PM4_Strong	M/A		MDS-RAEB/RCC	15.7	M	-7					26702063
NL116 (twin)	N/A	3:128200736T>C	c.1069A>G	p.(Thr357Ala)	CA354413604	MS	0.9739	26.9	0	Likely Pathogenic	PS4_Moderate, PM1, PM2, PM5, PP3	M/A		MDS-RAEB	15	F	der(1;7) add					26702063
NL134 (twin)	N/A	3:128200736T>C	c.1069A>G	p.(Thr357Ala)	CA354413604	MS	0.9739	26.9	0	Likely Pathogenic	PS4_Moderate, PM1, PM2, PM5, PP3	M/A		MDS-RCC	15	F	+8					26702063
P24*	N/A	3:128200735G>A	c.1070C>T	p.(Thr357Ile)	CA354413600	MS	0.9599	28.4	0	Likely Pathogenic	PS4_Supporting, PM1, PM2, PM5, PP3	M/A, ID		MDS	25	N/A	NK			ENT infections, bronchitis, genital warts, Takayasu’s disease	Cervical dysplasia	29724903
Chicago Family	F	3:128200732G>T, 3:128200730A>C	c.1073C>A c.1075T>G	p.(Thr358Asn), p.(Leu359Val) (in-cis)	CA354413596/CA16611354	MS	0.8769/ 0.887	25.2/ 27.1	0	Pathogenic/ VUS	PS3, PS4_Supporting, PM1, PM2, PP3/ PM1, PM2, PM5, PP3, BP2	M/A, HA, ID		AML	50	F			Thrombocytopenia	Recurrent infections and respiratory failure		24754962, 25676417
P25*	F	3:128200729A>G	c.1076T>C	p.(Leu359Val)	CA354413592	MS	0.975	29.5	0	Likely Pathogenic	PS4_Supporting, PM1, PM2, PP3	M/A, ID, L	Yes	MDS	61	F	46,XX,del(5)(q2?3q 3?3) [18] / 46,XX			Bacterial septic shock, Conn's syndrome	Hypothyroidism (Ungenotyped brother had MDS/AML2 at 61 years)	29724903
CH-119	F	3:128200727A>T	c.1078T>A	p.(Trp360Arg)	CA354413588	MS	0.9509	32	0	Likely Pathogenic	PS4_Moderate, PM1, PM2, PM5, PP3	HA, ID		None	12	M			Pancytopenia, monocytopenia	Febrile illness and pulmonary complications (pulmonary hemorrhage and bronchiolitis obliterans)		25239263
88.1	N/A	3:128200727A>T	c.1078T>A	p.(Trp360Arg)	CA354413588	MS	0.9509	32	0	Likely Pathogenic	PS4_Moderate, PM1, PM2, PM5, PP3	ID		None	N/A	M						27577878
Patient 1	N/A	3:128200727A>T	c.1078T>A	p.(Trp360Arg)	CA354413588	MS	0.9509	32	0	Likely Pathogenic	PS4_Moderate, PM1, PM2, PM5, PP3	ID, HA, L	Yes	None	N/A	F			Lymphopenia, monocytopenia (25)	measles, pneumonia, P. jiroveci, HPV	Recurrent miscarriages	28126493
UB023	F	3:128200726C>A	c.1079G>T	p.(Trp360Leu)	CA354413585	MS	0.9399	32	0	Likely Pathogenic	PS4_Supporting, PM1, PM2, PM5, PP3	M/A, HA, ID		MDS	21	M	-7		Pancytopenia			29146883
#8	F	3:128200724G>C	c.1081C>G	p.(Arg361Gly)	CA354413578	MS	0.975	34	0	Likely Pathogenic	PS4_Moderate, PM1, PM2, PM5, PP3	M/A		MDS/AL	N/A	N/A						28104920
P27*	N/A	3:128200724G>C	c.1081C>G	p.(Arg361Gly)	CA354413578	MS	0.975	34	0	Likely Pathogenic	PS4_Moderate, PM1, PM2, PM5, PP3	ID, L	Yes	None	N/A	N/A				Aspergillosis / Tuberculosis		29724903
29-15.I.1	N/A	3:128200724G>A	c.1081C>T	p.(Arg361Cys)	CA354413577	MS	0.975	35	0	Likely Pathogenic	PS4, PM1, PM5, PP3	MA, ID, L	Yes	MDS	4	N/A				HPV, autoimmunity	cervical intra-epithelial dysplasia 3 and squamous carcinoma of vulva	24345756
37.I.1/37	N/A	3:128200724G>A	c.1081C>T	p.(Arg361Cys)	CA354413577	MS	0.975	35	0	Likely Pathogenic	PS4, PM1, PM5, PP3	M/A, HA, ID		MDS-RCMD	26	F			Cytopenia - T/B/NK/mono	M. kansasii, MAC		24227816; 24077845: 23502222
Caucasian Family-Father	F	3:128200724G>A	c.1081C>T	p.(Arg361Cys)	CA354413577	MS	0.975	35	0	Likely Pathogenic	PS4, PM1, PM5, PP3	HA, ID		None	N/A	M			Low B-cells			25879889
Caucasian Family-oldest son	F	3:128200724G>A	c.1081C>T	p.(Arg361Cys)	CA354413577	MS	0.975	35	0	Likely Pathogenic	PS4, PM1, PM5, PP3	HA, ID		None	N/A	M			Leukocytopenia, monocytopenia (17)	Chronic lung disease due to persistent lung infections (17)		25879889
Caucasian Family-youngestt son	F	3:128200724G>A	c.1081C>T	p.(Arg361Cys)	CA354413577	MS	0.975	35	0	Likely Pathogenic	PS4, PM1, PM5, PP3	HA, ID		None	N/A	M			Leukocytopenia,monocytopenia (13)			25879889
I301	N/A	3:128200724G>A	c.1081C>T	p.(Arg361Cys)	CA354413577	MS	0.975	35	0	Likely Pathogenic	PS4, PM1, PM5, PP3	M/A		MDS-RAEB	10	M	-7					26702063
Patient X	N/A	3:128200724G>A	c.1081C>T	p.(Arg361Cys)	CA354413577	MS	0.975	35	0	Likely Pathogenic	PS4, PM1, PM5, PP3	ID, HA		None	N/A	N/A	-7		BMF			32135276
Emb-07	D	3:128200723C>A	c.1082G>T	p.(Arg361Leu)	CA354413576	MS	0.9869	32	0	Pathogenic	PS2, PS3, PS4_Supporting, PM1, PM2, PM5, PP3	L, HA, ID	Yes (10)	None	N/A	M			Low CD4/CD8 ratio	Cutaneous warts with malignant transformation to anogenital dysplasia		21892158
FH-202	F	3:128200723C>T	c.1082 G>A	p.(Arg361His)	CA354413576	MS	0.994	26.7	0	Pathogenic	PS4, PM1, PM2, PM5, PP3	M/A, HA, ID		MDS	12	F			Marrow failure Hypocellular, mild tri-lineage, morphological dysplasia, Decreased B-cell precursors	psoriasis, erythema multiforme	abdominal migraine, dysplastic nevus, Hypothyroidism	25239263
D418	N/A	3:128200723C>T	c.1082G>A	p.(Arg361His)	CA354413576	MS	0.994	26.7	0	Pathogenic	PS4, PM1, PM2, PM5, PP3	M/A		MDS-RAEB-t	7	M	-7					26702063
P28*	N/A	3:128200723C>T	c.1082G>A	p.(Arg361His)	CA354413576	MS	0.994	26.7	0	Pathogenic	PS4, PM1, PM2, PM5, PP3	M/A, ID, NS		MDS	20	N/A	NK			Cutaneous warts, cystitis, vulvar mycosis by Candida spp. Psoriasis, Interstitial lung disease (PAP),	transient cerebral palsy	29724903
P29*	N/A	3:128200723C>T	c.1082G>A	p.(Arg361His)	CA354413576	MS	0.994	26.7	0	Pathogenic	PS4, PM1, PM2, PM5, PP3	M/A, ID		MDS/AML	25	M	-7			Cutaneous warts, tuberculosis , Staphylococcal septicemia,		29724903
48/50	N/A	3:128200723C>T	c.1082G>A	p.(Arg361His)	CA354413576	MS	0.994	26.7	0	Pathogenic	PS4, PM1, PM2, PM5, PP3	M/A, ID		MDS-RAEB-1	31	M	NK					24077845; 25359990
UB097	F	3:128200723C>T	c.1082G>A	p.(Arg361His)	CA354413576	MS	0.994	26.7	0	Pathogenic	PS4, PM1, PM2, PM5, PP3	M/A, ID		MDS	8	M	-7			MonoMAC syndrome and cardiac malformation.		29146883
Patient 12	F	3:128200723C>T	c.1082G>A	p.(Arg361His)	CA354413576	MS	0.994	26.7	0	Pathogenic	PS4, PM1, PM2, PM5, PP3	ID		None	12	F	+8 (1.6%)		Pancytopenia, mild immune dysfunction, RBC transfusion dependent		Hashimoto’s thyroiditis, primary Epstein-Barr virus	28602958
Patient ID#3	N/A	3:128200723C>T	c.1082G>A	p.(Arg361His)	CA354413576	MS	0.994	26.7	0	Pathogenic	PS4, PM1, PM2, PM5, PP3	M/A, ID		MDS	23	M	NK	BCOR (I364Sfs*14)		HPV, NTM, PAP		30578959
12.I.1/ Patient 2/ 10/ Kindred 12	N/A	3:128200711_128200722del	c.1084_1095del [c.1083_1094del12]	p.(Arg362_Asn365del) [R361del4]	CA358689	DEL	N/A		0	Likely Pathogenic	PS4_Supporting, PM2, PM4_Strong	M/A, ID, HA		MDS-RCMD	25	M	-7, +21, +8	ASXL1 (G652S*)	Monocytopenia & B-cell, NK-cell and T-cell lymphocytopenia	Disseminated M.kansasii, Severe perineal HPV, HCV with cirrhosis		24227816; 25359990; 23365458; 20040766; 21670465; 24077845
Patient ID#14	N/A	3:128200721G>A	c.1084C>T	p.(Arg362*)	CA354413573	NS	N/A	40	0	Pathogenic	PVS1, PS4, PM2	HA, ID		None	N/A	M	NK	N/A	Cytopenia: BMF (17), Monocytopenia	HPV		30578959
Patient ID#15	N/A	3:128200721G>A	c.1084C>T	p.(Arg362*)	CA354413573	NS	N/A	40	0	Pathogenic	PVS1, PS4, PM2	HA, ID		None	N/A	F	NK	N/A	Cytopenia: BMF, Monocytopenia, Lymphopenia (23)	HPV		30578959
FH-154	N/A	3:128200721G>A	c.1084C>T	p.(Arg362*)	CA354413573	NS	N/A	40	0	Pathogenic	PVS1, PS4, PM2	M/A, HA, ID		MDS	17	F			Pancytopenia, anemia, macrocytosis, BMF Hypocellular, mild multi-lineage morphological dysplasia			. 25239263
FH-82	N/A	3:128200721G>A	c.1084C>T	p.(Arg362*)	CA354413573	NS	N/A	40	0	Pathogenic	PVS1, PS4, PM2	M/A, HA		MDS	16	F			BMF Hypocellular, mild morphological tri-lineage dysplasia		recurrent abdominal pain and vomiting, hepatic transaminitis, abdominal nevus	. 25239263
D147	N/A	3:128200721G>A	c.1084C>T	p.(Arg362*)	CA354413573	NS	N/A	40	0	Pathogenic	PVS1, PS4, PM2	M/A		MDS-RAEB/RCC	14	M	-7, add					26702063
D794	N/A	3:128200721G>A	c.1084C>T	p.(Arg362*)	CA354413573	NS	N/A	40	0	Pathogenic	PVS1, PS4, PM2	M/A		MDS-RAEB/RCC	6	F	-7, add					26702063
#9	N/A	3:128200721G>A	c.1084C>T	p.(Arg362*)	CA354413573	NS	N/A	40	0	Pathogenic	PVS1, PS4, PM2	HA, ID		None	N/A	N/A			IBMF			28104920
P30*	N/A	3:128200721G>A	c.1084C>T	p.(Arg362*)	CA354413573	NS	N/A	40	0	Pathogenic	PVS1, PS4, PM2	M/A, ID		MDS	8	F	46,XX,del(20)(q11) [8] / 46,XX [12]			Cutaneous warts, oral HSV		29724903
P31*	N/A	3:128200721G>A	c.1084C>T	p.(Arg362*)	CA354413573	NS	N/A	40	0	Pathogenic	PVS1, PS4, PM2	M/A, ID		MDS	21	N/A	NK			Cutaneous warts , inguinal folliculitis with recurrent scrotal abscess, recurrent perineal abscess , pneumonia	Polymalformative syndrome	29724903
P32*	N/A	3:128200721G>A	c.1084C>T	p.(Arg362*)	CA354413573	NS	N/A	40	0	Pathogenic	PVS1, PS4, PM2	M/A, ID, L	Yes	MDS	10	M	46,XY,+8 [14] / 46,XY [6]			Pulmonary tuberculosis, dermo-hypodermitis Psoriasis, Pulmonary Segmental edema, sarcoidosis like disease		29724903
P33*	N/A	3:128200721G>A	c.1084C>T	p.(Arg362*)	CA354413573	NS	N/A	40	0	Pathogenic	PVS1, PS4, PM2	M/A, L, ID	Yes	MDS	11	N/A	NK			Dermo-hypodermitis, Aphthous stomatitis		29724903
Patient 1	F	3:128200721G>A	c.1084C>T	p.(Arg362*)	CA354413573	NS	N/A	40	0	Pathogenic	PVS1, PS4, PM2	M/A, HA, L, ID	Yes (12)	,MDS	12	M			Monocytopenia			26748574
Father patient 1	F	3:128200721G>A	c.1084C>T	p.(Arg362*)	CA354413573	NS	N/A	40	0	Pathogenic	PVS1, PS4, PM2	M/A, HA, ID	No	,MDS	N/A	M	-7, +8		Monocytopenia			26748574
Patient 1	N/A	3:128200721G>A	c.1084C>T	p.(Arg362*)	CA354413573	NS	N/A	40	0	Pathogenic	PVS1, PS4, PM2	ID, HA, L, ID	Yes (5)	None	N/A	F			Monocytopenia,decreased B and NK cells (5)	HSV, bacterial pneumonia, chronic molluscum contagiosum tinea capitis, hypogammaglobulinemia		30894283
Patient 1	N/A	3:128200721G>A	c.1084C>T	p.(Arg362*)	CA354413573	NS	N/A	40	0	Pathogenic	PVS1, PS4, PM2	HA, ID, L, ID	Yes (11)	None	N/A	M	NK		Macrocytosis, neutropenia, monocytopenia, low level of IgG, myelodyspoiesis without MDS,	Recurrent aphthae (9). Warts, Cellulitis (12). Gingival hypertrophy (9), Epistaxis (9)		, 28440875
Patient II:2	D	3:128200721G>A	c.1084C>T	p.(Arg362*)	CA354413574	NS	N/A	40	0	Pathogenic	PVS1, PS2, PS4, PM2	HA, ID, L, M/A	Yes (0.5)	MDS-MLD	17	M	NK		Neutropenia, monocytopenia, B-cell lymphopenia (8), anemia, thrombocytopenia (14)	Warts (7), acne (12) S. aureus cellulitis (13)	Bilateral sensorineural deafness (3), atopic dermatitis (7)	33363905
UB040	F	3:128200721G>A	c.1084C>T	p.(Arg362*)	CA354413573	NS	N/A	40	0	Pathogenic	PVS1, PS4, PM2	M/A		MDS-RAEB	14	F	+8, -20q					29146883
P34*	F	3:128200720C>G	c.1085G>C	p.(Arg362Pro)	CA354413571	MS	0.9779	32	0	Likely Pathogenic	PS4_Moderate, PM1, PM2, PP3	M/A, ID		MDS/AML	17	M	48 XY, +8 [17]; 46 XY [1]			Cutaneous and genital warts, tight boil, chronic hepatitis B, arm abscess		29724903
P34 (brother)	F	3:128200720C>G	c.1085G>C	p.(Arg362Pro)	CA354413571	MS	0.9779	32	0	Likely Pathogenic	PS4_Moderate, PM1, PM2, PP3	M/A, L	Yes	MDS/AML	17	M	-7			Dermo-hypodermitis		29724903
Patient 3	N/A	3:128200706del	c.1099del	p.(Asp367Thrfs*20)	N/A	FS	N/A	N/A	0	Pathogenic	PVS1, PS4_Supporting, PM2	M/A, HA, ID		MDS	22	M			Monocytopenia, NK-, B-,	Salmonella gastroenteritis, perianal abscess, recurrent bacterial airway infections, complicated primary EBV infection, verrucae plantares and vulgares, anal condyloma acuminate		31710708
33.III.1/ 23A	F	3:128200706dup	c.1099dup [c.1099insG]	p.(Asp367Glyfs*17)	N/A	FS	N/A	N/A	0	Pathogenic	PVS1, PS4_Moderate, PM2	M/A, ID		MDS-RCMD	18	F	NK	ASXL1 (E635fs*)				24227816; 24077845; 25359990
33.III.3R/24A	F	3:128200706dup	c.1099dup [c.1099insG]	p.(Asp367Glyfs*17)	N/A	FS	N/A	N/A	0	Pathogenic	PVS1, PS4_Moderate, PM2	HA, ID		None	N/A	F	NK		Monocytopenia (10)			24227816; 24077845
N II.1 P17	F	3:128200706dup	c.1099dup	p.(Asp367Glyfs*17)	N/A	FS	N/A	N/A	0	Pathogenic	PVS1, PS4_Moderate, PM2	ID, HA		None		F	NK		Low T, B, NK cells, DC, monocytopenia, neutropenia	M.avium-intracellulare, C.difficile, S.pneumoniae, H.capsulatum, Brucella	Mouth ulcers	33417088
P35*	N/A	3:128200701_128200702del	c.1103_1104del	p.(Pro368Argfs*15)	N/A	FS	N/A	N/A	0	Pathogenic	PVS1, PS4_Supporting, PM2	NS		None	N/A	N/A					Progressive multifocal leuco -encephalopathy	29724903
D245	N/A	3:128200695G>C	c.1110C>G	p.(Cys370Trp)	CA354413519	MS	0.878	27.9	0	Likely Pathogenic	PS4_Supporting, PM1, PM2, PP3	M/A		MDS-RAEB-t	8	M	-7					26702063
Patient 50	N/A	3:128200692G>T	c.1113C>A	p.(Asn371Lys)	CA210024	MS	0.879	26.4	0	Pathogenic	PS1, PS4, PM1, PM2, PP3	MA, L, ID	Yes	MDS	21	N/A	N/A	N/A	Dendritic cell, monocyte, B lymphocyte, and natural killer lymphocyte deficiency	Emberger syndrome; Immunodeficiency 21		25326637
D151	N/A	3:128200692G>T	c.1113C>A	p.(Asn371Lys)	CA210024	MS	0.879	26.4	0	Pathogenic	PS1, PS4, PM1, PM2, PP3	M/A		MDS-RCC/AML	16	F	+8					26702063
Patient ID#5	N/A	3:128200692G>T	c.1113C>A	p.(Asn371Lys)	CA210024	MS	0.879	26.4	0	Pathogenic	PS1, PS4, PM1, PM2, PP3	M/A		MDS-RCC	16	N/A	-7					32088370
Patient ID#9	N/A	3:128200692G>T	c.1113C>A	p.(Asn371Lys)	CA210024	MS	0.879	26.4	0	Pathogenic	PS1, PS4, PM1, PM2, PP3	M/A		MDS-RCC	15	N/A	NK					32088370
10.I.1/ 14/ Kindred 10	N/A	3:128200692G>C	c.1113C>G	p.(Asn371Lys)	CA354413512	MS	0.879	26.2	0	Pathogenic	PS1, PS4_Moderate, PM1, PM2, PP3	M/A/, HA,ID		MDS-RAEB-1 (37)/AML (38)	37	F	-7, +mar	ASXL1 (L817fs*)	Monocytopenia & B-cell, NK-cell and T-cell lymphocytopenia	MonoMAC		24227816; 24077845; 20040766; 21670465
D762	N/A	3:128200692G>C	c.1113C>G	p.(Asn371Lys)	CA354413512	MS	0.879	26.2	0	Pathogenic	PS1, PS4_Moderate, PM1, PM2, PP3	M/A		MDS-RAEB/RAEB-t	9	M	-7					26702063
Patient ID#3	N/A	3:128200692del	c.1113del	p.(Asn371Lysfs*16)	N/A	FS	N/A	N/A	0	Pathogenic	PVS1, PS4_Supporting, PM2	M/A		AML	5.4	N/A	-7, +8					32088370
P2.II-1/P36*	N/A	3:128200691C>T	c.1114G > A	p.(Ala372Thr)	CA354413511	MS	0.989	32	0	Likely Pathogenic	PS4, PM1, PM2, PP3	M/A, ID		AML-5	13	F	-7 , +15, +20 t(11;19)			Pulmonary aspergillosis, Skin lesions, recurrent oral HSV, gastrointestinal infections Pneumonia, H1N1 influenza, aspergillosis post-chemotherapy Vesicular lithiasis		23223431; 29724903
P37*	F	3:128200691C>T	c.1114G>A	p.(Ala372Thr)	CA354413511	MS	0.989	32	0	Likely Pathogenic	PS4, PM1, PM2, PP3	M/A, ID, L	Yes	MDS	42	N/A	+8			Dermo-hypodermitis, esophageal candidiasis, arthritis, pneumonia, sweet syndrome	Breast cancer Deep vein thrombosis	29724903
P38*	F	3:128200691C>T	c.1114G>A	p.(Ala372Thr)	CA354413511	MS	0.989	32	0	Likely Pathogenic	PS4, PM1, PM2, PP3	M/A, ID		AML2	20	N/A	der(7)?r(7)(?p ?q) [22] -7q in Fish			Pneumonia EBV-related		29724903
4 (6836)	N/A	3:128200691C>T	c.1114G>A	p.(Ala372Thr)	CA354413511	MS	0.989	32	0	Likely Pathogenic	PS4, PM1, PM2, PP3	M/A, ID		MDS	66	F				Alymphocytosis B and NK		26710799
23. 10.I.1	N/A	3:128200691C>T	c.1114G>A	p.(Ala372Thr)	CA354413511	MS	0.989	32	0	Likely Pathogenic	PS4, PM1, PM2, PP3	ID		None	N/A	N/A				HPV, Lung infections		24345756
Patient ID#4	N/A	3:128200691C>T	c.1114G>A	p.(Ala372Thr)	CA354413511	MS	0.989	32	0	Likely Pathogenic	PS4, PM1, PM2, PP3	M/A, ID		MDS	44	F	+8	DNMT3A (Y432*)		HPV		30578959
34.II.1/20C	F	3:128200674_128200688del	c.1117_1131del [c.1116_1130del15]	p.(Cys373_Tyr377del) [C373del5]	N/A	DEL	N/A	N/A	0	Likely Pathogenic	PS4_Moderate, PM2, PM4_Strong*	M/A		MDS-RCMD	15	M	-7					24227816; 24077845
34.II.2R/34.II.2/20C	F	3:128200674_128200688del	c.1117_1131del [c.1116_1130del15]	p.(Cys373_Tyr377del) [C373del5]	N/A	DEL	N/A	N/A	0	Likely Pathogenic	PS4_Moderate, PM2, PM4_Strong*	M/A, ID		MDS-RCMD	14	M	-7					24227816; 25359990; 24077845
34.I.1R/21C	F	3:128200674_128200688del	c.1117_1131del [c.1116_1130del15]	p.(Cys373_Tyr377del) [C373del5]	N/A	DEL	N/A	N/A	0	Likely Pathogenic	PS4_Moderate, PM2, PM4_Strong*	M/A		MDS-RCMD	50	F						24227816; 24077845
P39*	N/A	3:128200687C>T	c.1118G>A	p.(Cys373Tyr)	CA354413502	MS	0.9539	31	0	Likely Pathogenic	PS4_Supporting, PM1, PM2, PM5, PP3	M/A, ID, L	Yes	MDS	17	N/A	+1 -15			Recurrent otitis pneumonia, cutaneous warts Interstitial lung disease, Erythema nodosum, Panniculitis		29724903
Emb-06	N/A	3:128200688A>G	c.1117T>C	p.(Cys373Arg)	CA128589	MS	0.9549	31	0	Likely Pathogenic	PS3_Supporting, PS4_Supporting, PM1, PM2, PM5, PP3	L, M/A, ID	Yes (8)	MDS	16	M	-7			Warts		21892158
CG-SH	N/A	3:128200682G>C,?	c.1123C>G in-cis with 355 bp of GATA2 locus (part of last intron & exon) that has been duplicated and inserted into the last exon	p.(Leu375Val), p.?	CA354413492, ?	MS, INS	0.961, N/A	27.5, N/A	0	Likely Pathogenic	PM1, PM2, PM5, PP3	M/A		AML-M5	76	M	NK	None				24514424
Patient #1	N/A	3:128200682G>A	c.1123C>T	p.(Leu375Phe)	CA354413491	MS	0.984	29.4	0	Likely Pathogenic	PS4_Moderate, PM1, PM2, PM5, PP3	M/A, ID, L, HA	Yes (<25)	MDS, AML M5a	7, >25	F	+8(21), +20(25)	NRAS (Q61K)	Pancytopenia (18)	Recurrent pneumonias, oral ulcers, severe varicella infection and arthralgias, Bechet's disease.		31245276
Saudi Arabian man	F	3:128200682G>A	c.1123C>T	p.(Leu375Phe)	CA354413491	MS	0.984	29.4	0	Likely Pathogenic	PS4_Moderate, PM1, PM2, PM5, PP3	M/A, ID, HA		MDS	24	M	NK		Anaemia, thrombocytopenia, neutropenia, profound monocytopenia, profound B-cell and NK-cell lymphopenia	M.avium complex, warts (22), HPV		24359037
SJ040268	N/A	3:128200682G>A	c.1123C>T	p.(Leu375Phe)	CA354413491	MS	0.984	29.4	0	Likely Pathogenic	PS4_Moderate, PM1, PM2, PM5, PP3	M/A, HA		AML-MRC	5	F	-7,+8		Anemia, thrombocytopenia, neutropenia, monocytopenia			29146900
I199	D	3:128200681del	c.1124del	p.(Leu375Profs*12)	N/A	FS	N/A	N/A	0	Pathogenic	PVS1, PS2, PS4_Moderate, PM2	M/A		MDS-RAEB/RAEB-t	7	M	-7					26702063
Patient ID#9	N/A	3:128200681del	c.1124del	p.(Leu375Profs*12)	N/A	FS	N/A	N/A	0	Pathogenic	PVS1, PS2, PS4_Moderate, PM2	M/A		MDS-EB	14	F	-7					31340620
D1010	D	3:128200677G>C	c.1128C>G	p.(Tyr376*)	CA354413480	NS	N/A	46	0	Pathogenic	PVS1, PS2, PS4_Supporting, PM2	M/A		MDS-RCC	12	M	NK					26702063
Case no. 2	N/A	3:128200676A>C	c.1129T>G	p.(Tyr377Asp)	CA354413477	MS	0.9319	32	0	Likely Pathogenic	PS4_Supporting, PM1, PM2, PP3	ID, HA		None	N/A	M			Monocytopenia (34)	Mycobacterium avium intracellulare infection lung, chronic labial herpes		26264606
Patient 3	N/A	3:128200673T>A	c.1132A>T	p.(Lys378*)	CA354413469	NS	N/A	47	0	Pathogenic	PVS1, PS4_Supporting, PM2	HA, ID		None	N/A	F	hyperdiploidy (>80 chr), +8		lymphopenia (8)	Respiratory infections, bilateral bronchiectasis		28747912
Patient II-3	F	3:128200672_ 128200679dup	c.1126_1133dup	p.(Lys378Asnfs*12)	N/A	FS	N/A	N/A	0	Pathogenic	PVS1, PS4_Moderate, PM2	HA, ID, M/A	No	MDS-RCMD	35	M	NK		Pancytopenia (35)	Phlebitis, pneumonia, intramuscular abscess (45)	Congenital sensorineural hearing loss	33759087
Patient III-1	F	3:128200672_ 128200679dup	c.1126_1133dup	p.(Lys378Asnfs*12)	N/A	FS	N/A	N/A	0	Pathogenic	PVS1, PS4_Moderate, PM2	HA, ID, M/A	No	MDS-RCMD	18	F	NK		Pancytopenia (13), febrile neutropenia (18)	EBV (18), fungal pneumonia (18)	Congenital sensorineural hearing loss	33759087
P40*	N/A	3:128200663del	c.1142del	p.(Asn381Metfs*6)	N/A	FS	N/A	N/A	0	Pathogenic	PVS1, PS4_Supporting, PM2	M/A, ID		MDS	14	N/A	NK			Cutaneous warts, pneumonia, Influenza A (hemophagocytic syndrome), pyocyanic infection, aspergillosis, candidiasis,		29724903
O II.1 P18	D	3:128200660A>T	c.1143+2T>A	p.? [S340_N381del, V382Gfs*23 or N381_V382ins41]	N/A	SPL	N/A	N/A	0	Pathogenic	PVS1, PS2, PS4_Supporting, PM2	M/A, ID, HA		MDS		F	+8		Low B, NK cells, monocytopenia, neutropenia	M.avium	Erythema nodosum	33417088
84.1 (monozygotic twins)	D	3:128200657C>T	c.1143+5G>A	p.? [N381fs*20]	N/A	SPL	N/A	N/A	0	Likely Pathogenic	PS3, PS4_Moderate, PM2, PM6_Supporting	ID, M/A		Unknown HM	<45	F				Warts		27577878
84.4 (monozygotic twins)	D	3:128200657C>T	c.1143+5G>A	p.? [N381fs*20]	N/A	SPL	N/A	N/A	0	Likely Pathogenic	PS3, PS4_Moderate, PM2, PM6_Supporting	ID, M/A		Unknown HM	<45	F				Warts		27577878
Patient 5	N/A	3:128200657C>T	c.1143+5G>A	p.? [N381fs*20]	N/A	SPL	N/A	N/A	0	Likely Pathogenic	PS3, PS4_Moderate, PM2, PM6_Supporting	ID		None		N/A				HPV, Monocytopenia, Low B and NK cells (21)		28209719
5 (6739)	N/A	3:128200657C>G	c.1143+5G>C	p.?	N/A	SPL	N/A	24.8	0	Likely Pathogenic	PS1_Supporting, PS4_Moderate, PM2, PP3	ID		NA	NA	F				Macrocytosis, monocytopenia, alymphocytosis B and NK, recurrent pneumonia (Mycoplasma), HPV warts		26710799
P41*	N/A	3:128200657C>G	c.1143+5G>C	p.?	N/A	SPL	N/A	24.8	0	Likely Pathogenic	PS1_Supporting, PS4_Moderate, PM2, PP3	M/A, ID		MDS	11		+8			Recurrent pneumonia, genital warts		29724903
Man with WILD syndrome	N/A	3:128200107_128200462del	c.1143+200_1198del	p.? [N381fs*]	N/A	DEL	N/A	N/A	0	Pathogenic	PVS1, PS4_Supporting, PM2	HA, ID, L	Yes (17)	None	N/A	M	NK	ASXL1	CHIP	2 episodes of lymphangitis and/or cellulitis lower extremity with streptococcal bacteremia (5 & 9 yr)	Scrotal oedema (12) recurrent scrotal and penile lymphedema (17)	28373026
P42*	F	3:128200151G>T	c.1154C>A	p.(Pro385Gln)	CA354413378	MS	0.911	28.7	0	Likely Pathogenic	PS4_Moderate, PM1, PM2, PP3	M/A, ID, L	Yes	MDS	18	N/A	NK			Disseminated mycobacteriosis (M. avium), pneumonia, genital warts, Rosacea Poncet’s disease		29724903
P42 (sister)	F	3:128200151G>T	c.1154C>A	p.(Pro385Gln)	CA354413378	MS	0.911	28.7	0	Likely Pathogenic	PS4_Moderate, PM1, PM2, PP3	M/A, ID, L	Yes	MDS	17	F	NK			Vulvar abscess, genital and cutaneous, warts, sinusitis, pelvic cellulitis, aspergillosis CIN2		29724903
P42 (sister)	F	3:128200151G>T	c.1154C>A	p.(Pro385Gln)	CA354413378	MS	0.911	28.7	0	Likely Pathogenic	PS4_Moderate, PM1, PM2, PP3	T-ALL, ID		T-ALL	24	F	-7			Vulvar cellulitis, Septic shock candidiasis post chemotherapy, rheumatoid purpura	Deep vein thrombosis	29724903
Patient ID#1	N/A	3:128200145G>T	c.1160C>A	p.(Thr387Asn)	CA16611169	MS	0.7089	27.7	0	Likely Pathogenic	PS4_Supporting, PM1, PM2, PP3	M/A		MDS-RCC	1	F	+8	SETBP1 , ASXL1 , RUNX1,				31340620
P3, II-2/ P43	F	3:128200143T>C	c.1162A>G	p.(Met388Val)	CA354413352	MS	0.966	25	0	Likely Pathogenic	PS4_Moderate, PM1, PM2, PM5, PP3	M/A, HA, ID		MDS	44	F	+8		Neutropenia (30), monocytes, B cells, and NK cells deficiency	Skin and genital HPV, Warts, Severe pulmonary aspergillosis, pneumonia, Rosacea,	Myocardial infarction, Genital carcinoma,	23223431; 29724903
P3, III-3/ P43*	F	3:128200143T>C	c.1162A>G	p.(Met388Val)	CA354413352	MS	0.966	25	0	Likely Pathogenic	PS4_Moderate, PM1, PM2, PM5, PP3	M/A, HA, ID		MDS	12	M	-7, +8		Neutropenia, macrocytosis	Skin infection		23223431; 29724903
30.II.1/40B	F	3:128200142A>G	c.1163T>C	p.(Met388Thr)	CA354413345	MS	0.935	25.4	0	Likely Pathogenic	PS4, PM1, PM2, PM5, PP3	ID, HA		None	N/A	F			Cytopenia - B/NK/mono (21)	NTM, HSV, M. kansasii, severe C difficile , PAP		24227816; 23502222; 24077845
30.I.1	F	3:128200142A>G	c.1163T>C	p.(Met388Thr)	CA354413345	MS	0.935	25.4	0	Likely Pathogenic	PS4, PM1, PM2, PM5, PP3	ID		None	N/A	M				HPV (65), Pseudomonas pneumonia, SCC of oropharynx	Renal cell carcinoma (76)	24227816
30.II.4	F	3:128200142A>G	c.1163T>C	p.(Met388Thr)	CA354413345	MS	0.935	25.4	0	Likely Pathogenic	PS4, PM1, PM2, PM5, PP3	ID		None	N/A	F				Verrucae (30)		24227816
A II.1 P1	F	3:128200142A>G	c.1163T>C	p.(Met388Thr)	CA354413345	MS	0.935	25.4	0	Likely Pathogenic	PS4, PM1, PM2, PM5, PP3	ID, HA		None	N/A	F			Intermittent anemia, low T cells, monocytopenia	M. tuberculosis, M. kansasii, S. aureus, HPV	Hypothyroidism, basal cell carcinoma, chronic sinusitis	33417088
J II.2 P12	F	3:128200142A>G	c.1163T>C	p.(Met388Thr)	CA354413345	MS	0.935	25.4	0	Likely Pathogenic	PS4, PM1, PM2, PM5, PP3	ID		None	N/A	F			Low T, B, NK cells, DC, monocytopenia, neutropenia	M.avium-intracellulare, S.salivarius, A.fumigatus	Deafness	33417088
NL113	N/A	3:128200137T>C	c.1168A>G	p.(Lys390Glu)	CA354413320	MS	0.952	28.9	0	Likely Pathogenic	PS4_Moderate, PM1, PM2, PP3	M/A		MDS-RAEB	12	F	der(1;7) add					26702063
Patient 1	N/A	3:128200130_128200133del	c.1172_1175del	p.(Glu391Glyfs*85)	N/A	FS	N/A	N/A	0	Pathogenic	PVS1, PS4_Supporting, PM2	ID, HA		None	N/A	F			Anemia, neutropenia, monocytopenia, B- and NK- (8)	hepatitis, pneumonitis and HLH, VZV		30564229
15.I.1/32/ Patient 6/ Kindred 15	F	3:128200119G>A	c.1186C>T	p.(Arg396Trp)	CA354413236	MS	0.912	28.4	0	Pathogenic	PS4, PM1, PM2, PM5, PP3	M/A, ID, HA		MDS-RCMD	3	F	+8, +mar		Cytopenia - B/NK/mono (3)	NTM, HSV, Disseminated MAC		24227816; 25359990; 20040766; 21670465; 23365458; 23502222; 24077845; 20040766; 21670465
42.I.1/ 43	F	3:128200119G>A	c.1186C>T	p.(Arg396Trp)	CA354413236	MS	0.912	28.4	0	Pathogenic	PS4, PM1, PM2, PM5, PP3	M/A, ID		MDS-RCMD	24	M	NK					24227816; 25359990; 24077845
D271	N/A	3:128200119G>A	c.1186C>T	p.(Arg396Trp)	CA354413236	MS	0.912	28.4	0	Pathogenic	PS4, PM1, PM2, PM5, PP3	M/A		MDS-RAEB	12	M	-7					26702063
D479	N/A	3:128200119G>A	c.1186C>T	p.(Arg396Trp)	CA354413236	MS	0.912	28.4	0	Pathogenic	PS4, PM1, PM2, PM5, PP3	M/A		MDS-RCC	16	F	NK					26702063
I306	N/A	3:128200119G>A	c.1186C>T	p.(Arg396Trp)	CA354413236	MS	0.912	28.4	0	Pathogenic	PS4, PM1, PM2, PM5, PP3	M/A		MDS-RCC	14	M	NK					26702063
P44*	N/A	3:128200119G>A	c.1186C>T	p.(Arg396Trp)	CA354413236	MS	0.912	28.4	0	Pathogenic	PS4, PM1, PM2, PM5, PP3	M/A, ID		MDS	9	N/A	-7			Bronchitis Aspergillosis post-HSCT, Atypical Kawasaki syndrome with arthritis,, hemophagocytic syndrome		29724903
P45*	F	3:128200119G>A	c.1186C>T	p.(Arg396Trp)	CA354413236	MS	0.912	28.4	0	Pathogenic	PS4, PM1, PM2, PM5, PP3	M/A		MDS/AML4	9	N/A	-7, -21				asthenia	29724903
P45 (brother)	F	3:128200119G>A	c.1186C>T	p.(Arg396Trp)	CA354413236	MS	0.912	28.4	0	Pathogenic	PS4, PM1, PM2, PM5, PP3	M/A		MDS	7	M	NK					29724903
Patient 1	N/A	3:128200119G>A	c.1186C>T	p.(Arg396Trp)	CA354413236	MS	0.912	28.4	0	Pathogenic	PS4, PM1, PM2, PM5, PP3	ID, HA		None	N/A	M			Monocytopenia & B-cell, NK-cell and T-cell lymphocytopenia			23728141; 27924436
Patient ID#11	N/A	3:128200119G>A	c.1186C>T	p.(Arg396Trp)	CA354413236	MS	0.912	28.4	0	Pathogenic	PS4, PM1, PM2, PM5, PP3	M/A, ID, L	Yes	MDS	28	F	NK	ASXL1 (A627Efs*7)		HPV, NTM		30578959
M II.1 P16	F	3:128200119G>A	c.1186C>T	p.(Arg396Trp)	CA354413236	MS	0.912	28.4	0	Pathogenic	PS4, PM1, PM2, PM5, PP3	M/A, ID, HA		MDS	N/A	M			Low T, B, NK cells, monocytopenia	M. tuberculosis, HSV 1, HPV, Molluscum contagiosum	Hepatosplenomegaly, psoriasis, sarcoidosis	33417088
SAPATH #5	N/A	3:128200119G>A	c.1186C>T	p.(Arg396Trp)	CA354413236	MS	0.912	28.4	0	Pathogenic	PS4, PM1, PM2, PM5, PP3	M/A, L	Yes	MDS	<14	M						SAPath (unpublished)
Patient ID#14	N/A	3:128200118C>T	c.1187G>A	p.(Arg396Gln)	CA354413234	MS	0.948	32	0	Pathogenic	PS2, PS3, PS4, PM1, PM2, PM5, PP1_Moderate, PP3	M/A		MDS-RCC	15.8	N/A	NK					32088370
Son (III-1)	F	3:128200118C>T	c.1187G>A	p.(Arg396Gln)	CA354413234	MS	0.948	32	0	Pathogenic	PS2, PS3, PS4, PM1, PM2, PM5, PP1_Strong, PP3	M/A		MDS	17	M	der(16)t(1;16) (q21;q22)	STAG2 (Ex9 splice)				27680514
Father (II-1)	F	3:128200118C>T	c.1187G>A	p.(Arg396Gln)	CA354413234	MS	0.948	32	0	Pathogenic	PS2, PS3, PS4, PM1, PM2, PM5, PP1_Strong, PP3	M/A		MDS	18	M		STAG2 (Ex6 splice), BCOR (R342*), FANCA (G755fs*)				27680514
Japanese girl	N/A	3:128200118C>T	c.1187G>A	p.(Arg396Gln)	CA354413234	MS	0.948	32	0	Pathogenic	PS2, PS3, PS4, PM1, PM2, PM5, PP1_Strong, PP3	L, M/A, ID	Yes (13)	MDS	19	F			Monocytopenia (4) & B-cell (19), NK-cell (19) and DC deficiency (19), neutropenia (4)	Severe Varicella zoster (2), recurrent lung infections (>2), Salmonella enterocolitis (8), Warts (19)		22430350
14.I.1/46	N/A	3:128200118C>T	c.1187G>A	p.(Arg396Gln)	CA354413234	MS	0.948	32	0	Pathogenic	PS2, PS3, PS4, PM1, PM2, PM5, PP1_Strong, PP3	M/A		MDS	12	F				EBV, HSV (7)		24227816; 24077845; 20040766
16/ Kindred 18/ 18.I.2/ Patient ID#12W	N/A	3:128200118C>T	c.1187G>A	p.(Arg396Gln)	CA354413234	MS	0.948	32	0	Pathogenic	PS2, PS3, PS4, PM1, PM2, PM5, PP1_Strong, PP3	M/A, HA,ID		MDS-RCMD	16	F	+8	ASXL1(G646Wfs*12)	Monocytopenia & B-cell, NK-cell and T-cell lymphocytopenia	MonoMAC		24077845; 21670465; 24227816; 30578959; 8701948
40.I.1R/40.I.1/ 22	F	3:128200118C>T	c.1187G>A	p.(Arg396Gln)	CA354413234	MS	0.948	32	0	Pathogenic	PS2, PS3, PS4, PM1, PM2, PM5, PP1_Strong, PP3	HA, ID		None	N/A	M			Megakaryocyte atypia (55)/ Cytopenia - B (54)			24227816; 23502222; 24077845
40.II.1	F	3:128200118C>T	c.1187G>A	p.(Arg396Gln)	CA354413234	MS	0.948	32	0	Pathogenic	PS2, PS3, PS4, PM1, PM2, PM5, PP1_Strong, PP3	M/A		MDS-RCMD	18	M	+8					24227816
40.II.2R	F	3:128200118C>T	c.1187G>A	p.(Arg396Gln)	CA354413234	MS	0.948	32	0	Pathogenic	PS2, PS3, PS4, PM1, PM2, PM5, PP1_Strong, PP3	M/A		MDS-RCMD	15	M	+8					24227816
40.II.3R	F	3:128200118C>T	c.1187G>A	p.(Arg396Gln)	CA354413234	MS	0.948	32	0	Pathogenic	PS2, PS3, PS4, PM1, PM2, PM5, PP1_Strong, PP3	M/A		MDS-RCMD	15	M	+8					24227816
31.II.1/26D/ Patient ID#6W	F	3:128200118C>T	c.1187G>A	p.(Arg396Gln)	CA354413234	MS	0.948	32	0	Pathogenic	PS2, PS3, PS4, PM1, PM2, PM5, PP1_Strong, PP3	M/A, ID		MDS-RCMD	31	M	NK	STAG2 (V873Nfs*23)		HPV		24227816; 25359990; 24077845; 30578959
31.II.2R/27D	F	3:128200118C>T	c.1187G>A	p.(Arg396Gln)	CA354413234	MS	0.948	32	0	Pathogenic	PS2, PS3, PS4, PM1, PM2, PM5, PP1_Strong, PP3	M/A, ID		MDS-RCMD	29	M						24227816; 25359990; 24077845
P46 (mother)/ Family 23 Mother/ P1.II-4	F	3:128200118C>T	c.1187G>A	p.(Arg396Gln)	CA354413234	MS	0.948	32	0	Pathogenic	PS2, PS3, PS4, PM1, PM2, PM5, PP1_Strong, PP3	M/A, ID, HA		AML M2	23	F	NK		Thrombocytopenia	Recurrent gingivitis Aspergillosis post-chemotherapy Rosacea	Miscarriage	29724903; 23223431; 22533337
P46*/Family 23 Brother/ P1.III-2/ 6 (6165)	F	3:128200118C>T	c.1187G>A	p.(Arg396Gln)	CA354413234	MS	0.948	32	0	Pathogenic	PS2, PS3, PS4, PM1, PM2, PM5, PP1_Strong, PP3	M/A, ID, HA		MDS	16	M	+8		Thrombocytopenia, neutropenia	Severe pneumonia (16), chronic EBV replication in gut	Factor V Leiden mutation, Pulmonary embolism,	29724903; 23223431; 22533337; 26710799
P46 (brother)/ Family 23 Brother/ P1.III-3	F	3:128200118C>T	c.1187G>A	p.(Arg396Gln)	CA354413234	MS	0.948	32	0	Pathogenic	PS2, PS3, PS4, PM1, PM2, PM5, PP1_Strong, PP3	M/A, ID		AML M2	13	M	-7, +11			ENT infections, recurrent pneumonia	Factor V Leiden mutation, Tight fibroma	29724903; 23223431; 22533337
P46 (brother)/ P1.III-5	F	3:128200118C>T	c.1187G>A	p.(Arg396Gln)	CA354413234	MS	0.948	32	0	Pathogenic	PS2, PS3, PS4, PM1, PM2, PM5, PP1_Strong, PP3	M/A, ID, HA		MDS	6	M	-7		Neutropenia	Chronic EBV replication pneumonia		29724903; 23223431
D427	N/A	3:128200118C>T	c.1187G>A	p.(Arg396Gln)	CA354413234	MS	0.948	32	0	Pathogenic	PS2, PS3, PS4, PM1, PM2, PM5, PP1_Strong, PP3	M/A		MDS-RAEB	12	F	-7, add					26702063
D801	D	3:128200118C>T	c.1187G>A	p.(Arg396Gln)	CA354413234	MS	0.948	32	0	Pathogenic	PS2, PS3, PS4, PM1, PM2, PM5, PP1_Strong, PP3	M/A		MDS-RCC	15	M	NK					26702063
G II.1 P8	D	3:128200118C>T	c.1187G>A	p.(Arg396Gln)	CA354413234	MS	0.948	32	0	Pathogenic	PS2, PS3, PS4, PM1, PM2, PM5, PP1_Strong, PP3	ID, HA		None	N/A				Low T, B, NK cells, monocytopenia, absence DC, Subclavian thrombosis	M.kansasii, C.difficile	Obesity, hepatomegaly	33417088
Patient 46	N/A	3:128200118C>T	c.1187G>A	p.(Arg396Gln)	CA354413234	MS	0.948	32	0	Pathogenic	PS2, PS3, PS4, PM1, PM2, PM5, PP1_Strong, PP3	ID, HA		None	N/A	M	N/A		GATA2 deficiency syndrome	Immunodeficiency, MAC infection,		31256854
Patient ID#2	N/A	3:128200118C>T	c.1187G>A	p.(Arg396Gln)	CA354413234	MS	0.948	32	0	Pathogenic	PS2, PS3, PS4, PM1, PM2, PM5, PP1_Strong, PP3	M/A		MDS-RCC	14	N/A	+8					32088370
Patient	N/A	3:128200118C>T	c.1187G>A	p.(Arg396Gln)	CA354413235	MS	0.948	32	0	Pathogenic	PS2, PS3, PS4, PM1, PM2, PM5, PP1_Strong, PP3	ID, HA	No	None	N/A	F	NK		Monocytopenia (31), absence NK cells (43), thrombocytopenia, leukopenia (46)	CMV (40), pneumonia (43, 45), HSV (45)	Primary antiphospholipid syndrome (43), Bowen's disease (45)	25624456
Patient ID#7	N/A	3:128200118C>T	c.1187G>A	p.(Arg396Gln)	CA354413234	MS	0.948	32	0	Pathogenic	PS2, PS3, PS4, PM1, PM2, PM5, PP1_Strong, PP3	M/A		MDS-RCC	15	N/A	+8					32088370
Patient ID#8	N/A	3:128200118C>T	c.1187G>A	p.(Arg396Gln)	CA354413234	MS	0.948	32	0	Pathogenic	PS2, PS3, PS4, PM1, PM2, PM5, PP1_Strong, PP3	M/A		MDS-RCC	18	N/A	-7, +8					32088370
P1	F	3:128200112C>A	c.1187G>T	p.(Arg396Leu)	CA354413209	MS	0.9269	31	0	Likely Pathogenic	PS3_Supporting, PS4_Moderate, PM1, PM2, PM5, PP1_Supporting, PP3	M/A, HA, ID		MDS	30	M			Neutropenia	Pneumonia, Mild oropharingeal and respiratory tract infections, Severe H1N1pdm infection with ARDS.Nosocomial (K. pneumoniae, and A. baumanii) infection, Septic Shock.		29882021
P2	F	3:128200112C>A	c.1187G>T	p.(Arg396Leu)	CA354413209	MS	0.9269	31	0	Likely Pathogenic	PS3_Supporting, PS4_Moderate, PM1, PM2, PM5, PP1_Supporting, PP3	M/A, HA, ID		MDS	15	M			Dyserythropoiesis, dysgranulopoiesis, dysmegakaryopoiesis	Perianal abcess (age 15), pneumonia, Severe H1N1pdm infection ARDS		29882021
P3	F	3:128200112C>A	c.1187G>T	p.(Arg396Leu)	CA354413209	MS	0.9269	31	0	Likely Pathogenic	PS3_Supporting, PS4_Moderate, PM1, PM2, PM5, PP1_Supporting, PP3	ID		None	N/A	F				Genital herpes. Flu-like pneumonia. Focal alveolar proteinosis, interstitial lung fibrosis. Diagnosis of SLE-like syndrome. Nosocomial pulmonary (E. cloacae, P. aeruginosa, S. maltophilia), urinary (E. faecalis, B. cepacia), and bloodstream (C. albicans, E. faecalis) infections. CMV infection. Gluteal abscess and bacteriemia (P. aeruginosa). Nosocomial bacteremia (A. iwoffii and S. epidermidis).		29882021
Kindred 1.I.2	F	3:128200113G>A	c.1192C>T	p.(Arg398Trp)	CA128572	MS	0.888	34	0	Pathogenic	PS3, PS4, PM1, PM2, PM5, PP1_Moderate, PP3	M/A like, ID, HA		CMML/MDS-RAEB	54	F			Monocytopenia & B-cell, NK-cell and T-cell lymphocytopenia	disseminated Mycobacterium sp.		20040766, 21670465
1.II.1/4A/ Kindred 1.II.1	F	3:128200113G>A	c.1192C>T	p.(Arg398Trp)	CA128572	MS	0.888	34	0	Pathogenic	PS3, PS4, PM1, PM2, PM5, PP1_Moderate, PP3	M/A CMML, ID, HA		MDS/MPN (CMML)	43	F		ASXL1 (R693*)	blast crisis	HPV, MAC and various infections (40)		24227816; 24077845; 20040766; 21670465
1.II.5R/1.II.5/ Kindred 1.II.5/1.II.5/3A	F	3:128200113G>A	c.1192C>T	p.(Arg398Trp)	CA128572	MS	0.888	34	0	Pathogenic	PS3, PS4, PM1, PM2, PM5, PP1_Moderate, PP3	CMML, ID, HA, M/A		MDS-RCMD, CMML	36, 49	F	NK	ASXL1 (G646fs*)	Increased atypical LGL, Cytopenia - T/B/NK/mono (49),	HPV (adolescence), 8 spontaneous abortions, MAC (37), Parvovirus B19 (46), M.fortuitum (47)		24227816; 23502222; 20040766; 21670465; 8701948
Kindred 2.I.1	F	3:128200113G>A	c.1192C>T	p.(Arg398Trp)	CA128572	MS	0.888	34	0	Pathogenic	PS3, PS4, PM1, PM2, PM5, PP1_Moderate, PP3	M/A-like, ID, HA		Leukaemic process	42	M			Pancytopenia	M.scrofulaceum (late 30s), cryptococcal meningitis, recurrent staphylococcal infections		20040766, 21670465
2.II.3/ Kindred 2.II.3	F	3:128200113G>A	c.1192C>T	p.(Arg398Trp)	CA128572	MS	0.888	34	0	Pathogenic	PS3, PS4, PM1, PM2, PM5, PP1_Moderate, PP3	M/A,HA, ID		MDS-RAEB-2, AML (39)	38	M	+1,der(1;7)(q10;p10), +8		Increased atypical LGL, Thromobocytopenia, Cytopenia - T/B/NK/mono (36),	HPV, MAC, H capsulatum(34), C glabrata, Serratia S epidermidis, MAC(45), NTM, histoplasmosis		24227816; 25359990; 20040766; 21670465; 20040766; 21670465; 23502222
3.I.1/ 8/ Kindred 3	F	3:128200113G>A	c.1192C>T	p.(Arg398Trp)	CA128572	MS	0.888	34	0	Pathogenic	PS3, PS4, PM1, PM2, PM5, PP1_Moderate, PP3	M/A,HA, CMML, ID		MDS/MPN (CMML 59)	49	F		ASXL1 (G646fs*)	Increased atypical LGL, Monocytopenia & B-cell, NK-cell and T-cell lymphocytopenia	MonoMAC		24227816; 24077845; 20040766; 21670465
3.II.6	F	3:128200113G>A	c.1192C>T	p.(Arg398Trp)	CA128572	MS	0.888	34	0	Pathogenic	PS3, PS4, PM1, PM2, PM5, PP1_Moderate, PP3	M/A, ID		MDS	34	N/A				HPV, lung infection		24345756
Subject 3/ 3.III.1	F	3:128200113G>A	c.1192C>T	p.(Arg398Trp)	CA128572	MS	0.888	34	0	Pathogenic	PS3, PS4, PM1, PM2, PM5, PP1_Moderate, PP3	HA,ID		None	N/A	N/A			DCML deficiency?	Pulmonary alveolar proteinosis (21)	Ano-genital dysplasia with vulval intra-epithelial neoplasia	21810969, 21765025; 24345756
5.I.1	N/A	3:128200113G>A	c.1192C>T	p.(Arg398Trp)	CA128572	MS	0.888	34	0	Pathogenic	PS3, PS4, PM1, PM2, PM5, PP1_Moderate, PP3	M/A, ID		MDS	40	N/A				HPV, Myco, Lung, autoimmunity		24345756
9.III.1/ Kindred 9/ 35	F	3:128200113G>A	c.1192C>T	p.(Arg398Trp)	CA128572	MS	0.888	34	0	Pathogenic	PS3, PS4, PM1, PM2, PM5, PP1_Moderate, PP3	M/A, ID, HA		MDS-RCMD	22	M	NK		Cytopenia - B/NK/mono (8),	MonoMAC, warts		24227816; 25359990; 20040766; 21670465; 20040766; 21670465; 23502222; 24077845
21.II.1/47/ Kindred 21	F	3:128200113G>A	c.1192C>T	p.(Arg398Trp)	CA128572	MS	0.888	34	0	Pathogenic	PS3, PS4, PM1, PM2, PM5, PP1_Moderate, PP3	M/A, ID		MDS-RCMD	33	M	-Y		Monocytopenia & B-cell, NK-cell and T-cell lymphocytopenia	MonoMAC		24227816; 21670465;8701948; 25359990; 24077845; 21670465; 8701948; 21670465
1002-001	F	3:128200113G>A	c.1192C>T	p.(Arg398Trp)	CA128572	MS	0.888	34	0	Pathogenic	PS3, PS4, PM1, PM2, PM5, PP1_Moderate, PP3	M/A		RCMD	48	M	add(3)(q21),+8, del(12)(p11.2p13)	ASXL1 (R965*)				26492932
Patient 48	N/A	3:128200113G>A	c.1192C>T	p.(Arg398Trp)	CA128572	MS	0.888	34	0	Pathogenic	PS3, PS4, PM1, PM2, PM5, PP1_Moderate, PP3	HA, ID		None	N/A	F	i(17)(q10)	TP53	Pancytopenia	RSV pneumonitis, aspergillus pulmonary infection		31256854
D621	N/A	3:128200113G>A	c.1192C>T	p.(Arg398Trp)	CA128572	MS	0.888	34	0	Pathogenic	PS3, PS4, PM1, PM2, PM5, PP1_Moderate, PP3	M/A		MDS-RCC	15	M	-7					26702063
#10	F	3:128200113G>A	c.1192C>T	p.(Arg398Trp)	CA128572	MS	0.888	34	0	Pathogenic	PS3, PS4, PM1, PM2, PM5, PP1_Moderate, PP3	M/A		MDS/AL	N/A	N/A						28104920
P47*	N/A	3:128200113G>A	c.1192C>T	p.(Arg398Trp)	CA128572	MS	0.888	34	0	Pathogenic	PS3, PS4, PM1, PM2, PM5, PP1_Moderate, PP3	JMML		JMML	0	N/A	NK			Bronchiolitis		29724903
Case no. 4	N/A	3:128200113G>A	c.1192C>T	p.(Arg398Trp)	CA128572	MS	0.888	34	0	Pathogenic	PS3, PS4, PM1, PM2, PM5, PP1_Moderate, PP3	ID, HA		None	N/A	F			Monocytopenia (38)	recurrent bronchitis and sinusitis, PAP, pneumonia, peripheral edema, pseudomembranous glomerulonephritis with nephrotic syndrome, Pseudomonas urosepsis. HPV-associated vulva intraepithelial neoplasia grade 2–3		26264606
P2	F	3:128200113G>A	c.1192C>T	p.(Arg398Trp)	CA128572	MS	0.888	34	0	Pathogenic	PS3, PS4, PM1, PM2, PM5, PP1_Moderate, PP3	ID, HA		None	N/A	F			Monocytopenia (20)	Mycobacterium fortuitum Cervical dysplasia and warts (HPV) Streptococcus G septicemia Staphylococcus. aureus abscess		31106410
Patient ID#1	F	3:128200113G>A	c.1192C>T	p.(Arg398Trp)	CA128572	MS	0.888	34	0	Pathogenic	PS3, PS4, PM1, PM2, PM5, PP1_Moderate, PP3	M/A, ID, L	Yes	MDS	23	F	NK	ASXL1 (G646Wfs*12)		HPV, NTM		30578959
Patient ID#2	N/A	3:128200113G>A	c.1192C>T	p.(Arg398Trp)	CA128572	MS	0.888	34	0	Pathogenic	PS3, PS4, PM1, PM2, PM5, PP1_Moderate, PP3	M/A, ID		MDS	37	F	+1q, +8, -X	MLL (L39P), ASXL1 (C594*)		HPV, NTM		30578959
B II.4 P2	F	3:128200113G>A	c.1192C>T	p.(Arg398Trp)	CA128572	MS	0.888	34	0	Pathogenic	PS3, PS4, PM1, PM2, PM5, PP1_Moderate, PP3	ID, HA, L	Yes	None	N/A	F			Low T, B, NK cells, monocytopenia	M.kansasii, K.pneumoniae, HPV		33417088
F II.1 P7	F	3:128200113G>A	c.1192C>T	p.(Arg398Trp)	CA128572	MS	0.888	34	0	Pathogenic	PS3, PS4, PM1, PM2, PM5, PP1_Moderate, PP3	M/A, ID, HA		AML	N/A	M			Low T, B, NK cells, monocytopenia	M.kansasii
14-8.I.3	F	3:128200112C>T	c.1193G>A	p.(Arg398Gln)	CA354413213	MS	0.947	26.6	0.000003980 (1/251278)	Likely Pathogenic	PS4, PM1, PM5, PP3	M/A, ID		MDS	25	N/A	-7			HPV		24345756
15-8.II.1	F	3:128200112C>T	c.1193G>A	p.(Arg398Gln)	CA354413213	MS	0.947	26.6	0.000003980 (1/251278)	Likely Pathogenic	PS4, PM1, PM5, PP3	ID		None	N/A	N/A				HPV, Mycobacterium, Lung infection		24345756
P48*/ D I.1 P4	F	3:128200112C>T	c.1193G>A	p.(Arg398Gln)	CA354413213	MS	0.947	26.6	0.000003980 (1/251278)	Likely Pathogenic	PS4, PM1, PM5, PP3	M/A, ID		MDS	19	F	NK		Low T, B, NK, DC cells, monocytopenia, neutropenia	Pneumonia, cellulitis, mycobacteriosis, hemophagocytic syndrome, H.influenzae, S.pneumoniae	Splenic vein thrombosis, rectal adenoma (low grade dysplasia), mouth ulcers	29724903, 33417088
P49*/7 (6861)	N/A	3:128200112C>T	c.1193G>A	p.(Arg398Gln)	CA354413213	MS	0.947	26.6	0.000003980 (1/251278)	Likely Pathogenic	PS4, PM1, PM5, PP3	M/A, ID		MDS	25	M	+8		Neutropenia, monocytopenia	Pneumonia - M.chelonae and M.avium (25)		29724903
Patient ID#8	N/A	3:128200089_128200105dup	c.1200_1216dup [c.1216_1217ins17]	p.(Lys406Serfs*77)	N/A	FS	N/A	N/A	0	Pathogenic	PVS1, PS4_Supporting, PM2	M/A		MDS-EB	12	M	-7					31340620
01-13	N/A	3:128200024dup	c.1281dup [c.1281_1282insC]	p.(Phe428Leufs*108)	N/A	FS	N/A	N/A	0	Pathogenic	PVS1, PS4_Supporting, PM2	M/A		MDS	N/A	N/A		NRAS, BOD1L, CDH23, SETBP1, SF3A1, SF3B1				23443460
SAPATH #6	N/A	3:128199980_128199983dup	c.1322_1325dup	p.(His442Glnfs*95)	CA915940816	FS	N/A	N/A	0	Likely pathogenic	PVS1_Moderate, PS4_Supporting, PM2	M/A		AML > t-MDS	N/A	N/A		CEBPA, WT1				SAPath (unpublished)
Patient 49	N/A	3:128199966T>G	c.1339A>C	p.(Ser447Arg)	CA354412712	MS	0.8539	27.4	0	Pathogenic	PS1, PS4, PM2, PP1_Moderate, PP3	M/A, ID		MDS	N/A	F		ASXL1 (T880Nfs*2)		Inherited BMF syndrome		31256854
Family 1 P1 (IV-2)	F	3:128199966T>G	c.1339A>C	p.(Ser447Arg)	CA354412712	MS	0.8539	27.4	0	Pathogenic	PS1, PS4, PM2, PP1_Moderate, PP3	M/A, ID		AML	38	M	46,XY, t(1;21) [9] +8[4]46,XY [7]		NK/B‐cell Deficiency, Thrombocytopenia	Warts		25619630
Family 1 P2 (IV-4)	F	3:128199966T>G	c.1339A>C	p.(Ser447Arg)	CA354412712	MS	0.8539	27.4	0	Pathogenic	PS1, PS4, PM2, PP1_Moderate, PP3	M/A, ID		MDS	35	F			NK/B‐cell Deficiency,	Warts		25619630
Family 1 P3 (V-1)	F	3:128199966T>G	c.1339A>C	p.(Ser447Arg)	CA354412712	MS	0.8539	27.4	0	Pathogenic	PS1, PS4, PM2, PP1_Moderate, PP3	M/A, ID		MDS	10	F			NK/B‐cell Deficiency,	Warts		25619630
Family 1 P4 (V-3)	F	3:128199966T>G	c.1339A>C	p.(Ser447Arg)	CA354412712	MS	0.8539	27.4	0	Pathogenic	PS1, PS4, PM2, PP1_Moderate, PP3	ID		None	8	M			NK/B‐cell Deficiency, Neutropenia	Warts		25619630
Family 1 (III-8)	F	3:128199966T>G	c.1339A>C	p.(Ser447Arg)	CA354412712	MS	0.8539	27.4	0	Pathogenic	PS1, PS4, PM2, PP1_Moderate, PP3	MDS		MDS	n/a	F						25619630
Patient 44	N/A	3:128199966T>G	c.1339A>C	p.(Ser447Arg)	CA354412712	MS	0.8539	27.4	0	Pathogenic	PS1, PS4, PM2, PP1_Moderate, PP3	HA, ID		None	N/A	M			Pancytopenia	invasive fungal sinusitis		31256854
Patient 45	N/A	3:128199966T>G	c.1339A>C	p.(Ser447Arg)	CA354412712	MS	0.8539	27.4	0	Pathogenic	PS1, PS4, PM2, PP1_Moderate, PP3	HA, ID		None	N/A	F			Pancytopenia			31256854
D415	N/A	3:128199964G>T	c.1341C>A	p.(Ser447Arg)	CA354412703	MS	0.72	24.2	0	Likely pathogenic	PS1, PS4_Moderate, PM2	M/A		MDS-RAEB	13	f	-7					26702063
NL097	N/A	3:128199964G>T	c.1341C>A	p.(Ser447Arg)	CA354412703	MS	0.72	24.2	0	Likely pathogenic	PS1, PS4_Moderate, PM2	M/A		MDS-RCC/RAEB-t)	12	m	-7					26702063
Patient 6 (GC42542)	N/A	3:120,247,726_ 128,319,968del (Min) 3:120,154,188_ 128,324,987del (Max) (whole gene)		Deletion (whole protein)	N/A	DEL	N/A	N/A	0	Pathogenic	PVS1, PS4_Supporting, PM2	L, M/A, ID, DF, NS	Yes (6.5)	MDS, AML	16, 29	N/A	+21			Recurrent pneumonia and ear infections, H. influenza meningitis		19449416; 22147895
Patient 4 (GC54819)	N/A	3:127,966,423_ 136,853,218del (Min) 3:127,927,712_ 136,889,323del (Max) (whole gene)		Deletion (whole protein)	N/A	DEL	N/A	N/A	0	Pathogenic	PVS1, PS4_Supporting, PM2	M/A, ID, DF, NS, HA		MDS	N/A	M			leukopenia, anemia, thrombocytopenia, dysplastic megakaryopoiesis	Infections associated with pancytopenia		22147895
Family 2 P1	N/A	del 3q13.2‐q21.3		Deletion (whole protein)	N/A	DEL	N/A	N/A	0	Pathogenic	PVS1, PS4_Supporting, PM2	HA, ID		None	N/A	F			Monocytopenia			25619630
Family 3 P1	N/A	del 3q21		Deletion (whole protein)	N/A	DEL	N/A	N/A	0	Pathogenic	PVS1, PS4_Supporting, PM2	ID, HA		None	17	F			Pancytopenia	EBV infection, hidradenitis suppurativa, skin abscesses, folliculitis, otitis media, and throat infections		25619630
P50*	N/A		c.1-?_1443+?del	Deletion (whole protein)	N/A	DEL	N/A	N/A	0	Pathogenic	PVS1, PS4_Moderate, PM2	M/A, ID		MDS	18	N/A	NK			Pilonidal cyst abscess, amygdala phlegmon, toxoplasmosis, orchiepididymitis, hepatitis A		29724903
P53*	N/A		c.1-?_1443+?del	Deletion (whole protein)	N/A	DEL	N/A	N/A	0	Pathogenic	PVS1, PS4_Moderate, PM2	M/A, NS		AML	18	N/A	-7, +8			Pericarditis	Mental retardation, Hypospadia	29724903
Patient 5/ 1 (7108)	N/A	~3:123,000,000_ 129,700,000del		Deletion (whole protein)	N/A	DEL	N/A	N/A	0	Pathogenic	PVS1, PS4_Supporting, PM2	M/A, ID, DF, NS, HA		MDS	11	F	-7		Pancytopenia	Gingivitis & staphylococcal skin infections	Multiple congenital malformations, including dysmorphism with asymmetric skull & face	19449416; 22147895, 26710799
P7/P51*	N/A	~3:128,170,000_ 128,230,000del		Deletion (whole protein)	N/A	DEL	N/A	N/A	0	Pathogenic	PVS1, PS4_Supporting, PM2	M/A, HA, ID, L	Yes	MDS	13	F	-7, +8		Neutropenia	Severe infections, Bacterial pneumonia , skin abscess, "Pyelonephritis, pneumonia oral and genital, HSV post HSCT	Urinary system malformation,	2322343; 29724903
Patient 2	N/A	3:127889037_ 128565901del		Deletion (whole protein)	N/A	DEL	N/A	N/A	0	Pathogenic	PVS1, PS4_Supporting, PM2	M/A, HA, ID		MDS	12	M			thrombocytopenia, monocytopenia, B-, NK-	Warts, Severe verrucae plantares, lifethreatening Mycobacterium kansasii infection, recurrent bacterial airway infections.		31710708
D420	N/A	Gene Δ* del3q21.2–21.3		Deletion (whole protein)	N/A	DEL	N/A	N/A	0	Pathogenic	PVS1, PS4_Supporting, PM2	M/A		MDS-RCC/RAEB-t	15	f	-7					26702063
P52*	N/A	del3q21		del3q21	N/A	DEL	N/A	N/A	0	Pathogenic	PVS1, PS4_Supporting, PM2	M/A, ID, NS		MDS/AML	2	N/A	del3q21, -7			Oral HSV, cutaneous warts, staphylococcal folliculitis, pneumonia	Poly-malformation Behavioral disorder	29724903
Patient 1	N/A	Deletion		Deletion	N/A	DEL	N/A	N/A	0	Pathogenic	PVS1, PS4_Supporting, PM2	M/A, HA, ID		MDS	17	M	45,XY,-7[7]/46,XY,-7,+mar[10]/46,XY[8]		Pancytopenia, hypocellular marrow, decreased myelopoiesis, normoblastic erythropoiesis, dys-megakaryopoiesis	nonpitting edema and warts		29620682
Patient 47	N/A	Deletion		Deletion	N/A	DEL	N/A	N/A	0	Pathogenic	PVS1, PS4_Supporting, PM2	HA, ID		None	N/A	M			Pancytopenia	HPV-driven warts		31256854
Patient 2	F	Deletion (Exon 2)		Delete ATG start codon	N/A	DEL	N/A	N/A	0	Pathogenic	PVS1, PS4_Supporting, PM2	M/A		MDS	36	F	t(2;12)(p21;p13)	CEBPA (25%), NPM1, STAG2, NRAS	Monocytopenia, DC cytopenias, B and NK lymphocytopenia, and various degrees of dysplasia	Mycobacterium fortuitum, chronic EBV		32914014
13.I.1R/ 13.I.1/12C/ Kindred13.I.2/ 13.I.2	F	3:128204043_ 128206074del (Exon 2-3)	c.-45-155_871+527del	p.? [M1del290]	CA916081440	DEL	N/A	N/A	0	Pathogenic	PVS1, PS4_Moderate, PM2	M/A, ID, L, HA	Yes (40)	MDS-RCUD	60	F	NK		Megakaryocyte atypia (60), Monocytopenia & B-cell, NK-cell and T-cell lymphocytopenia	Warts, HPV		24227816; 25359990; 20040766; 21670465; 22147895; 24077845; 23502222
13.II.1/11C/Kindred 13.II.1	F	3:128204043_ 128206074del (Exon 2-3)	c.-45-155_871+527del	p.? [M1del290]	CA916081440	DEL	N/A	N/A	0	Pathogenic	PVS1, PS4_Moderate, PM2	M/A, ID, HA		MDS-RAEB-1/AML	33	M	-7 +8		Pancytopenia , Cytopenia - T/B/NK/mono (33).	Warts (11), HPV, yearly pneumonias (27-31), Sarcoidosis (31), Histoplasmosis (31), disseminated MAC (33), N.udagawae (33), died disseminated fungal infection (33)		24227816; 24077845; 20040766; 21670465; 22147895; 23502222; 25359990; 22996659
Kindred 13.II.2	F	3:128204043_ 128206074del (Exon 2-3)	c.-45-155_871+527del	p.? [M1del290]	CA916081440	DEL	N/A	N/A	0	Pathogenic	PVS1, PS4_Moderate, PM2	ID, HA		None	N/A	F			Aplastic anaemia (17)	Warts (child), disseminated VZV caused death (17)		20040766; 21670465; 22147895
UB101	N/A	3:128181289_128205514del (Exon 3-6)		p.?	N/A	DEL	N/A	N/A	0	Pathogenic	PVS1, PS4_Supporting, PM2	M/A, HA		MDS	19	M			Mild cytopenias			29146883
25	F	Deletion (Exon 4)		p.?	N/A	DEL	N/A	N/A	0	Pathogenic	PVS1, PS4_Supporting, PM2	M/A		MDS	23	F	-7					29365323
182	F	3:(128,203,154_128,202,733)_ (128,202,028_128,201,205)del (Exon 4)		p.?	N/A	DEL	N/A	N/A	0	Pathogenic	PVS1, PS4_Supporting, PM2	M/A, ID	No	MDS-U	22	F	nuc ish (7q22)x1,(7q31)x1 [260/400]		Leukocytoclastic vasculitis			33510405
Patient 1	F	Deletion (Exon 5-6)	c.1018-?	del ZF2 & C-terminus	N/A	DEL	N/A	N/A	0	Pathogenic	PVS1, PS4_Moderate, PM2	M/A, ID		MDS	24	M				tuberculosis (TB), warts, recurrent chest infections, pneumonia, asthma,	lower limb paraesthaesia and a sensory level of T10 with urinary retention. There were extensive T2 and FLAIR hyperintensities on MRI in the distal thoracic and proximal lumbar cord, cervical T2 hyperintense lesion	29680795
SAPATH #7	N/A	Deletion (Exon 5-6)	c.1018-?_1443+?del	del ZF2 & C-terminus	N/A	DEL	N/A	N/A	0	Pathogenic	PVS1, PS4_Moderate, PM2	ID, M/A		MDS	<30	M				Rare infections	Sensorineural deafness	SAPath (unpublished)
Supp. Table S1. GATA2 germline variants reported in families or individuals displaying one or more GATA2 deficiency syndrome (G2DS) phenotypes. This is Table 1 with full details. Where the original published nomenclature differed, the original published mutation is indicated in the square brackets []. “Patient ID” column refers to the ID given to each case in the original publication. **Note that…

## Sheet: Supp. Table S2
Patient ID	Familial or de novo	GATA2 Genomic (hg19)	GATA2 cDNA (NM_032638.5)	GATA2 Protein (NP_116027.2)	ClinGen Allele Registry ID	Mutation Effect	REVEL Score	CADD Score	gnomAD Frequency (v2.1.1)	ACMG/AMP Classification (Curated)	ACMG/AMP criteria	Overall Phenotype	Lymphedema (age of onset) (years)	Hematological Malignancy (HM)	Haematological Malignancy (age of onset) (years)	Gender	Concurrent Chromosomal Changes	Concurrent Gene Mutations	Additional Hematological Abnormalities	Immunodeficiency/Infections (age of onset) (years)	Additional Clinical Phenotpyes	Publications (PMID)
33.II.1	F	3:128211972A>C	c.-276T>G	5'UTR	CA10617229	5'UTR	N/A	10.46	0.007402 (232/31344)	Likely Benign	BS1, BP4	ID, HA		None	NA	NA			Thrombocytopenia (50)	none		23502222
33.III.3	F	3:128211972A>C	c.-276T>G	5'UTR	CA10617229	5'UTR	N/A	10.46	0.007402 (232/31344)	Likely Benign	BS1, BP4	ID, HA		None	NA	NA		GATA2 (D367Gfs*17)	Monocytopenia (9)	none		23502222
28	N/A	3:128205754G>C	c.121C>G	P41A	CA2600100	MS	0.722	21.3	0.0006194 (171/276088)	Likely Benign	BS2, BS3_Supporting	HA		None	NA	M			Hypereosinophilia			29365323
Adelaide Patient #2	N/A	3:128205754G>C	c.121C>G	P41A	CA2600100	MS	0.722	21.3	0.0006194 (171/276088)	Likely Benign	BS2, BS3_Supporting	M/A		T-AML	NA	NA						31089247
14	F	3:128205754G>C	c.121C>G	P41A	CA2600100	MS	0.722	21.3	0.0006194 (171/276088)	Likely Benign	BS2, BS3_Supporting	ID, HA		None	NA	F			Neutropenia, B cell deficiency	Recurrent fever, oral aphthous lesions		29797310
Family 12- Proband	F	3:128205754G>C	c.121C>G	P41A	CA2600100	MS	0.722	21.3	0.0006194 (171/276088)	Likely Benign	BS2, BS3_Supporting	M/A		MDS	48	F						22533337
Family 12- Uncle	F	3:128205754G>C (genotype not confirmed)	c.121C>G	P41A	CA2600100	MS	0.722	21.3	0.0006194 (171/276088)	Likely Benign	BS2, BS3_Supporting	M/A		MDS	54	M						22533337
Family 12- Auntie	F	3:128205754G>C (genotype not confirmed)	c.121C>G	P41A	CA2600100	MS	0.722	21.3	0.0006194 (171/276088)	Likely Benign	BS2, BS3_Supporting	M/A		MDS	NA	F						22533337
P4 (LT)	N/A	3:128204792G>A	c.649C>T	L217=	CA2599983	SYN	N/A	13.55	0.00001195 (3/251142)	Likely Benign	BP4, BP7	M/A		MDS-RCC	3	M	-7	NA				32555368
23.I.1/ Kindred 23	N/A	3:128204680G>A	c.761C>T	P254L	CA128576	MS	0.537	20.9	0	VUS	PS4_Supporting, PM2	M/A, ID, HA		MDS-RCMD	21	M			Cytopenia - T/B/NK (21)	MAC		24227816; 23502222; 21670465
MPN patient	N/A	3:128202770T>C	c.950A>G	N317S	CA354404531	MS	0.9039	27	0	VUS	PM1, PM2, PP3	M/A, ID		Primary Myelofibrosis	38	F	t(3;12)(p21;p13)	JAK2 (V617F)	Monocytopenia, pancytopenia	HPV, herpes zoster		33560389
P5 (D 722)	N/A	3:128202739G>A	c.981G>A	G327=	CA435509982	SYN	N/A	13.07	0	VUS	PS4_Supporting, PM2, BP4, BP7	M/A		MDS-RCC	11	M	Normal	NA		hepatosplenomegaly		32555368
D609	N/A	3:128202171A>T	c.1017+532T>A	INT enhancer (E-box site)	N/A	REG	N/A	21	0	VUS	PS4_Supporting, PM1, PM2	M/A		MDS-RCC	3	M	NK					26702063
D983	N/A	3:128202121C>A	c.1017+582G>T	INT enhancer region	CA898649023	REG	N/A	13.72	0	VUS	PS4_Supporting, PM2	M/A		MDS-RCC	13	M	NK					26702063
D506	N/A	3:128202005dup	c.1017+698dupT [c.1017+699insT]	p.?	CA898648946	REG	N/A	N/A	0	VUS	PS4_Supporting, PM2	M/A		MDS-RCC	13	M						26702063
Patient ID#16	N/A	3:128200784C>G	c.1021G>C	A341P	CA354413707	MS	0.754	31	0	VUS	PS4_Supporting, PM2, PP3	HA, ID		None	N/A	M	NK	TET2 (L30P), NOTCH1 (R2095C )	Cytopenia: BMF, Monocytopenia, Lymphopenia (25)	HPV		30578959
P6 (D 1142)	N/A	3:128200782G>A	c.1023C>T	A341=	CA2599880	SYN	N/A	10.77	0.00002137 (6/280726)	Likely Benign	BP4, BP7	M/A		MDS-RCC	11	M	-7	NA				32555368
Pt2	F	3:128200781C>T	c.1024G>A	A342T	CA2599879	MS	0.5239	25.1	0.000008 (2/249436)	VUS	No criteria satisfied	M/A		AML-M0	7	F	45,XX,add(3)(p13),del(6)(q?), der(8) t(3;8)(p21;q24), -13	NRAS				24033149
Patient ID#18	N/A	3:128200769C>T	c.1036G>A	G346S	CA354413679	MS	0.87	32	0	VUS	PS4_Supporting, PM2, PP3	ID, HA		None	N/A	M	NK	CEBPA (K276R)	Cytopenia: BMF, Monocytopenia, Lymphopenia (20)	GATA2 deficiency related bone marrow and immunodeficiency disorder		30578959
Patient ID#10	N/A	3:128200718del?	c.1086_1087ins63?	p.? [N363delins222?]	N/A	INDEL	N/A	N/A	0	VUS	PS4_Supporting, PM2, PM4	M/A		AML	14	M	-7	GATA2 (L321F)				31340620
Patient 1	N/A	3:128200654G>A	c1143+8C >T	p.?	CA2599862	SPL	N/A	N/A	0.0000281 (7/249112)	VUS	No criteria satisfied	M/A, L, ID, HA	Yes(<18)	AML-MDS	N/A	F	N/A	N/A	Anemia, Thrombocytopenia	splenomegaly, HPV, hep B		PMID: 33715335
SC021	N/A	3:128200062C>T	c.1243G>A	E415K	CA354413009	MS	0.652	23.2	0.00001591 (4/251488)	VUS	No criteria satisfied	M/A		MDS-RAEB/AML	13	F	8					26702063
Patient ID#3	N/A	3:128200019C>G	c.1286G>C	S429T	CA2599808	MS	0.512	23.9	0.00007778 (22/282856)	VUS	No criteria satisfied	M/A		MDS-RCC	3	M	NK					31340620
P7 (D)	N/A	3:128199889C>T	c.1416G>A	P472=	CA2599774	SYN	N/A	5.174	0.0002641 (69/261302)	Likely Benign	BS2, BP4, BP7	M/A		MDS-RCC	14	F	Normal	NA				32555368
P8 (I 386)	N/A	3:128199889C>T	c.1416G>A	P472=	CA2599774	SYN	N/A	5.174	0.0002641 (69/261302)	Likely Benign	BS2, BP4, BP7	M/A		MDS-RCC	4	F	Normal	NA				32555368
Supp. Table S2. Published GATA2 germline variants that are ACMG/AMP classified as Variant of Uncertain Significance (VUS) or Likely Benign.
